# Supplementary material for: Three body photodissociation of the water molecule and its implications for prebiotic oxygen production
Source: Nat Commun. 2021 Apr 30;12:2476. doi: 10.1038/s41467-021-22824-7 (PMC8087761; doi:10.1038/s41467-021-22824-7)
Supplement: Supplementary file 3 — Source Data [file 41467_2021_22824_MOESM3_ESM.zip]

Archive with 4 entries (3 files):
- Source Data/f1.xlsx
- Source Data/f2.xlsx
- Source Data/f4.xlsx
- Source Data/
