# Supplementary material for: Three body photodissociation of the water molecule and its implications for prebiotic oxygen production
Source: Nat Commun. 2021 Apr 30;12:2476. doi: 10.1038/s41467-021-22824-7 (PMC8087761; doi:10.1038/s41467-021-22824-7)
Supplement: Supplementary file 3 — Source Data [file 41467_2021_22824_MOESM3_ESM.zip › Source Data/f1.xlsx]

## Sheet: Sheet1
KE/cm-1	parallel	KE/cm-1	perpendicular		KE/cm-1	exp.(55o)	O(1D)+2H	O(3P)+2H	H+OH
47.6977	1.07766	43.8829	0.50643
52.711	1.10228	48.8872	0.5135
57.721	1.14693	53.8897	0.51859
62.7275	1.19687	58.8923	0.51465		46	0.69069	0.678	0.00497	--
67.7326	1.21865	63.8947	0.52294		48	0.68859	0.68859	0.00524	--
72.7376	1.30608	68.8931	0.54959		50	0.69659	0.69659	0.00551	--
77.7414	1.31992	73.892	0.54709		52	0.70881	0.70881	0.0058	--
82.7449	1.35584	78.8964	0.5687		54	0.71945	0.71945	0.00609	--
87.748	1.3425	83.8998	0.59738		56	0.724	0.724	0.00639	--
92.7503	1.41764	88.8985	0.59195		58	0.72549	0.72549	0.00669	--
97.7534	1.46343	93.8968	0.6199		60	0.72955	0.72955	0.007	--
102.754	1.48537	98.9007	0.6237		62	0.73852	0.73852	0.00732	--
107.756	1.53075	103.907	0.61372		64	0.75028	0.75028	0.00764	--
112.756	1.53995	108.9	0.63272		66	0.76236	0.76236	0.00797	--
117.757	1.56573	113.892	0.62715		68	0.77349	0.77349	0.00831	--
122.761	1.60221	118.897	0.64485		70	0.78313	0.78313	0.00864	--
127.761	1.61655	123.899	0.65388		72	0.79185	0.79185	0.00899	--
132.761	1.66077	128.897	0.64504		74	0.80015	0.80015	0.00933	--
137.762	1.68656	133.901	0.63547		76	0.80827	0.80827	0.00967	--
142.758	1.72804	138.905	0.66227		78	0.81696	0.81696	0.01001	--
147.759	1.74951	143.901	0.64038		80	0.82769	0.82769	0.01035	--
152.764	1.7633	148.897	0.65734		82	0.83936	0.83936	0.01069	--
157.759	1.79208	153.89	0.64858		84	0.84779	0.84779	0.01103	--
162.754	1.7613	158.892	0.64349		86	0.85027	0.85027	0.01136	--
167.755	1.81554	163.905	0.65303		88	0.85212	0.85212	0.01168	--
172.759	1.80947	168.9	0.61853		90	0.86072	0.86072	0.012	--
177.762	1.858	173.895	0.62926		92	0.87633	0.87633	0.01231	--
182.762	1.81619	178.893	0.62968		94	0.89049	0.89049	0.01262	--
187.759	1.83123	183.883	0.66279		96	0.89625	0.89625	0.01291	--
192.756	1.83689	188.89	0.64829		98	0.89707	0.89707	0.01321	--
197.756	1.87477	193.904	0.62722		100	0.89985	0.88985	0.01349	--
202.755	1.82327	198.896	0.63445		102	0.90755	0.89755	0.01377	--
207.75	1.86442	203.895	0.60358		104	0.91695	0.90695	0.01404	--
212.749	1.86544	208.892	0.60059		106	0.92445	0.91445	0.01431	--
217.753	1.8587	213.878	0.62707		108	0.92899	0.91899	0.01456	--
222.761	1.88435	218.887	0.58625		110	0.93106	0.92106	0.01482	--
227.763	1.85965	223.891	0.62729		112	0.93248	0.92248	0.01507	--
232.76	1.91014	228.882	0.62697		114	0.93538	0.92538	0.01531	--
237.754	1.84324	233.876	0.62639		116	0.94095	0.93095	0.01554	--
242.75	1.84827	238.864	0.6137		118	0.94807	0.93807	0.01577	--
247.752	1.83072	243.867	0.60758		120	0.95535	0.94535	0.016	--
252.753	1.80125	248.877	0.60823		122	0.96229	0.95229	0.01622	--
257.759	1.82276	253.889	0.60735		124	0.96868	0.95868	0.01644	--
262.761	1.82614	258.898	0.59022		126	0.97417	0.96417	0.01665	--
267.751	1.7896	263.897	0.60043		128	0.97761	0.96761	0.01686	--
272.738	1.78988	268.881	0.58019		130	0.9777	0.9677	0.01706	--
277.75	1.77396	273.871	0.58905		132	0.9762	0.9662	0.01726	--
282.762	1.76975	278.864	0.57325		134	0.97863	0.96863	0.01746	--
287.75	1.74826	283.854	0.59315		136	0.9888	0.9788	0.01766	--
292.743	1.71813	288.868	0.59417		138	1.0008	0.9908	0.01785	--
297.755	1.77248	293.87	0.58006		140	1.0059	0.9959	0.01805	--
302.76	1.73505	298.856	0.57216		142	1.0039	0.9939	0.01824	--
307.754	1.71673	303.853	0.57165		144	1.0036	0.9936	0.01843	--
312.749	1.70925	308.858	0.54045		146	1.0118	1.0018	0.01862	--
317.741	1.76122	313.868	0.54486		148	1.0226	1.0126	0.01881	--
322.747	1.66731	318.878	0.5412		150	1.027	1.012	0.019	--
327.739	1.6725	323.848	0.53668		152	1.023	1.008	0.01919	--
332.736	1.62316	328.848	0.5282		154	1.0168	1.0018	0.01938	--
337.755	1.63663	333.873	0.52442		156	1.0144	0.9994	0.01958	--
342.746	1.69502	338.847	0.51247		158	1.0167	1.0017	0.01977	--
347.726	1.59538	343.84	0.5103		160	1.0229	1.0079	0.01997	--
352.717	1.62705	348.851	0.50898		162	1.0302	1.0152	0.02016	--
357.715	1.61949	353.836	0.49945		164	1.0329	1.0179	0.02036	--
362.716	1.52898	358.833	0.49087		166	1.0276	1.0126	0.02056	--
367.716	1.5657	363.839	0.48378		168	1.0203	1.0053	0.02076	--
372.712	1.50027	368.852	0.47983		170	1.019	1.004	0.02096	--
377.728	1.4984	373.869	0.46788		172	1.0248	1.0098	0.02117	--
382.731	1.4679	378.843	0.4663		174	1.0308	1.0158	0.02137	--
387.719	1.4204	383.814	0.45123		176	1.0322	1.0172	0.02158	--
392.716	1.42296	388.826	0.44883		178	1.0318	1.0168	0.02179	--
397.721	1.37697	393.832	0.46193		180	1.0339	1.0189	0.022	--
402.73	1.37061	398.827	0.43229		182	1.0392	1.0242	0.02221	--
407.74	1.3072	403.81	0.42394		184	1.045	1.03	0.02243	--
412.748	1.30011	408.827	0.41837		186	1.0494	1.0344	0.02265	--
417.717	1.27802	413.827	0.43421		188	1.0505	1.0355	0.02288	--
422.711	1.21568	418.807	0.41088		190	1.0457	1.0307	0.02311	--
427.728	1.188	423.815	0.40606		192	1.0363	1.0213	0.02335	--
432.731	1.15363	428.798	0.3813		194	1.0298	1.0148	0.0236	--
437.717	1.13731	433.806	0.3656		196	1.0323	1.0173	0.02385	--
442.718	1.09248	438.838	0.36228		198	1.0381	1.0231	0.02412	--
447.733	1.04381	443.838	0.35437		200	1.0379	1.0229	0.0244	--
452.721	0.99854	448.802	0.3283		202	1.0297	1.0047	0.02469	--
457.718	0.98781	453.785	0.32712		204	1.0205	0.9955	0.025	--
462.722	0.98229	458.784	0.32205		206	1.0166	0.9916	0.02531	--
467.731	0.97177	463.798	0.31247		208	1.0189	0.9939	0.02565	--
472.741	0.96854	468.827	0.29713		210	1.0262	1.0012	0.026	--
477.711	0.96422	473.809	0.2982		212	1.0342	1.0092	0.02637	--
482.677	0.92335	478.801	0.27824		214	1.0352	1.0102	0.02675	--
487.68	0.89306	483.802	0.27632		216	1.0253	1.0003	0.02715	--
492.677	0.85976	488.811	0.28409		218	1.0145	0.9895	0.02755	--
497.709	0.78773	493.825	0.26296		220	1.0164	0.9914	0.02797	--
502.73	0.72081	498.78	0.26072		222	1.0313	1.0063	0.02839	--
507.693	0.68159	503.803	0.23763		224	1.0463	1.0213	0.02881	--
512.685	0.6406	508.827	0.25402		226	1.0502	1.0252	0.02923	--
517.707	0.62844	513.784	0.22849		228	1.0466	1.0216	0.02965	--
522.708	0.59324	518.807	0.21554		230	1.0425	1.0175	0.03007	--
527.688	0.56716	523.827	0.20656		232	1.0411	1.0161	0.03048	--
532.692	0.5204	528.773	0.20363		234	1.0401	1.0151	0.03088	--
537.719	0.49661	533.783	0.18624		236	1.0376	1.0126	0.03127	--
542.718	0.46901	538.784	0.18479		238	1.033	1.008	0.03164	--
547.687	0.47749	543.777	0.17177		240	1.0261	1.0011	0.032	--
552.673	0.45364	548.833	0.15773		242	1.0183	0.9883	0.03234	--
557.677	0.43847	553.803	0.16366		244	1.0139	0.9839	0.03266	--
562.698	0.43766	558.76	0.14413		246	1.0162	0.9862	0.03297	--
567.679	0.43598	563.776	0.15099		248	1.0207	0.9907	0.03326	--
572.673	0.42974	568.777	0.15189		250	1.0198	0.9848	0.03354	--
577.68	0.4035	573.759	0.15187		252	1.0113	0.9763	0.03381	--
582.641	0.36955	578.801	0.15959		254	1.0015	0.9665	0.03407	--
587.668	0.3436	583.823	0.14796		256	0.99657	0.96157	0.03432	--
592.703	0.31853	588.824	0.14203		258	0.99725	0.96225	0.03457	--
597.688	0.27945	593.801	0.14343		260	1.0014	0.9664	0.03481	--
602.677	0.26482	598.753	0.12744		262	1.0054	0.9704	0.03505	--
607.67	0.23395	603.76	0.11067		264	1.0056	0.9706	0.03528	--
612.666	0.22782	608.74	0.11144		266	1.0003	0.9653	0.03552	--
617.664	0.24402	613.691	0.10479		268	0.99308	0.95808	0.03576	--
622.661	0.23013	618.696	0.09597		270	0.98894	0.95394	0.036	--
627.658	0.18832	623.758	0.09005		272	0.98792	0.95292	0.03625	--
632.651	0.16353	628.787	0.0842		274	0.98606	0.95106	0.0365	--
637.641	0.1544	633.782	0.07516		276	0.98087	0.94587	0.03676	--
642.626	0.13173	638.74	0.08156		278	0.97609	0.94109	0.03701	--
647.671	0.12846	643.752	0.07149		280	0.97642	0.94142	0.03728	--
652.71	0.12116	648.817	0.06818		282	0.9813	0.9463	0.03754	--
657.672	0.12878	653.75	0.0661		284	0.98489	0.94989	0.03781	--
662.623	0.13005	658.735	0.06833		286	0.98263	0.94763	0.03808	--
667.632	0.13716	663.771	0.06917		288	0.97641	0.94141	0.03836	--
672.628	0.13715	668.764	0.06097		290	0.97009	0.93509	0.03863	--
677.61	0.1436	673.711	0.07102		292	0.96601	0.93101	0.0389	--
682.65	0.14991	678.708	0.06027		294	0.96469	0.92969	0.03918	--
687.673	0.14591	683.755	0.05562		296	0.96646	0.93146	0.03945	--
692.68	0.13016	688.754	0.06632		298	0.96917	0.93417	0.03973	--
697.668	0.1261	693.702	0.05933		300	0.96974	0.93474	0.04	--
702.636	0.1371	698.698	0.05942		302	0.9655	0.9255	0.04027	--
707.658	0.15757	703.744	0.05767		304	0.95583	0.91583	0.04054	--
712.658	0.17929	708.736	0.06143		306	0.94186	0.90186	0.04081	--
717.634	0.19918	713.776	0.05974		308	0.93011	0.89011	0.04108	--
722.664	0.17871	718.759	0.06749		310	0.92768	0.88768	0.04135	--
727.668	0.16834	723.682	0.07344		312	0.93429	0.89429	0.04161	--
732.644	0.16689	728.651	0.07278		314	0.94117	0.90117	0.04188	--
737.673	0.16449	733.668	0.07144		316	0.94113	0.90113	0.04215	--
742.673	0.15652	738.732	0.06999		318	0.93684	0.89684	0.04241	--
747.642	0.14416	743.732	0.07429		320	0.9338	0.8938	0.04267	--
752.662	0.13127	748.667	0.06929		322	0.93284	0.89284	0.04294	--
757.648	0.13457	753.646	0.06923		324	0.92865	0.88865	0.04321	--
762.6	0.14944	758.672	0.06971		326	0.91701	0.87701	0.04347	--
767.601	0.16692	763.743	0.0702		328	0.90245	0.86245	0.04374	--
772.652	0.19335	768.744	0.06399		330	0.89243	0.85243	0.044	--
777.667	0.21051	773.673	0.06966		332	0.88965	0.84965	0.04427	--
782.641	0.21252	778.645	0.07901		334	0.89062	0.85062	0.04453	--
787.665	0.19459	783.661	0.07402		336	0.89199	0.85199	0.0448	--
792.648	0.1668	788.722	0.07665		338	0.89324	0.85324	0.04507	--
797.587	0.13825	793.706	0.07886		340	0.89482	0.85482	0.04533	--
802.573	0.14278	798.61	0.08146		342	0.89593	0.85093	0.0456	--
807.606	0.14171	803.68	0.07736		344	0.89416	0.84916	0.04587	--
812.594	0.16016	808.795	0.07409		346	0.88758	0.84258	0.04614	--
817.534	0.15835	813.702	0.06926		348	0.87859	0.83359	0.0464	--
822.519	0.16596	818.65	0.06303		350	0.87153	0.82153	0.04667	--
827.552	0.15822	823.64	0.06625		352	0.86887	0.81587	0.04694	--
832.631	0.17622	828.672	0.05856		354	0.86983	0.81683	0.0472	--
837.659	0.17077	833.745	0.061		356	0.87249	0.81949	0.04747	--
842.634	0.18101	838.731	0.06148		358	0.87179	0.81879	0.04774	--
847.654	0.17499	843.758	0.05244		360	0.86178	0.80878	0.048	--
852.619	0.1727	848.692	0.05714		362	0.84417	0.79117	0.04826	--
857.525	0.17987	853.666	0.05812		364	0.83122	0.77822	0.04853	--
862.578	0.18857	858.681	0.05905		366	0.83281	0.77981	0.04879	--
867.676	0.20139	863.599	0.05524		368	0.84018	0.78718	0.04906	--
872.61	0.21264	868.557	0.05553		370	0.83815	0.78515	0.04932	--
877.587	0.19208	873.553	0.06617		372	0.82301	0.77001	0.04958	--
882.607	0.22024	878.59	0.0604		374	0.8073	0.7543	0.04985	--
887.563	0.20468	883.667	0.05792		376	0.80206	0.74906	0.05011	--
892.562	0.21209	888.641	0.05844		378	0.8037	0.7507	0.05038	--
897.604	0.21236	893.655	0.0614		380	0.8035	0.7505	0.05065	--
902.578	0.24167	898.708	0.0653		382	0.79733	0.74433	0.05091	--
907.595	0.23675	903.654	0.06781		384	0.78715	0.73415	0.05118	--
912.654	0.22173	908.638	0.07593		386	0.77584	0.72284	0.05145	--
917.642	0.22073	913.66	0.0717		388	0.76838	0.71538	0.05173	--
922.558	0.23775	918.721	0.0684		390	0.77048	0.71748	0.052	--
927.514	0.22696	923.67	0.0718		392	0.77959	0.72159	0.05228	--
932.51	0.23146	928.657	0.07877		394	0.78337	0.72537	0.05255	--
937.548	0.21425	933.68	0.08534		396	0.77237	0.71437	0.05283	--
942.627	0.1972	938.587	0.07925		398	0.75419	0.69619	0.05311	--
947.629	0.1791	943.531	0.06974		400	0.74153	0.68353	0.05339	--
952.551	0.17578	948.51	0.0726		402	0.73763	0.67163	0.05367	--
957.511	0.15785	953.526	0.06945		404	0.73472	0.66872	0.05394	--
962.512	0.14312	958.578	0.05978		406	0.72636	0.66036	0.05421	--
967.552	0.12267	963.668	0.05874		408	0.71711	0.65111	0.05448	--
972.633	0.10068	968.635	0.05712		410	0.71461	0.64861	0.05475	--
977.629	0.09357	973.637	0.04685		412	0.71873	0.65273	0.05501	--
982.538	0.08363	978.675	0.04372		414	0.7204	0.6544	0.05527	--
987.485	0.08135	983.586	0.04231		416	0.71259	0.64659	0.05552	--
992.598	0.07553	988.53	0.03989		418	0.69984	0.63384	0.05576	--
997.622	0.05914	993.509	0.04085		420	0.68922	0.62322	0.056	--
1002.55	0.06493	998.523	0.04257		422	0.6821	0.6161	0.05623	--
1007.52	0.0681	1003.57	0.03651		424	0.67453	0.60853	0.05645	--
1012.53	0.06677	1008.66	0.03627		426	0.66369	0.59769	0.05667	--
1017.58	0.06521	1013.61	0.03126		428	0.6514	0.5854	0.05688	--
1022.53	0.06297	1018.59	0.03272		430	0.64013	0.57413	0.05708	--
1027.51	0.0537	1023.61	0.031		432	0.63146	0.56546	0.05728	--
1032.54	0.0544	1028.48	0.0321		434	0.62623	0.56023	0.05748	--
1037.46	0.04959	1033.57	0.02942		436	0.62475	0.55875	0.05767	--
1042.42	0.04604	1038.69	0.02761		438	0.62347	0.55747	0.05787	--
1047.42	0.04153	1043.67	0.02584		440	0.61759	0.55159	0.05806	--
1052.45	0.04851	1048.68	0.03048		442	0.60575	0.53975	0.05824	--
1057.52	0.04668	1053.72	0.0277		444	0.59179	0.52579	0.05843	--
1062.48	0.05061	1058.62	0.02729		446	0.57959	0.51359	0.05862	--
1067.48	0.05202	1063.54	0.025		448	0.57019	0.50419	0.05881	--
1072.52	0.04913	1068.5	0.03462		450	0.56327	0.49227	0.059	--
1077.44	0.05001	1073.49	0.02737		452	0.5575	0.4835	0.05919	--
1082.4	0.04817	1078.52	0.03002		454	0.5514	0.4774	0.05939	--
1087.4	0.05153	1083.58	0.02989		456	0.54423	0.47023	0.05958	--
1092.43	0.05464	1088.67	0.02856		458	0.53787	0.46387	0.05978	--
1097.5	0.05008	1093.6	0.02967		460	0.53474	0.46074	0.05998	--
1102.45	0.05753	1098.57	0.03111		462	0.53464	0.45064	0.06018	--
1107.43	0.05417	1103.56	0.02891		464	0.53435	0.45035	0.06038	--
1112.46	0.05785	1108.59	0.03149		466	0.53143	0.44743	0.06058	--
1117.51	0.06291	1113.65	0.02968		468	0.52729	0.44329	0.06078	--
1122.6	0.05106	1118.54	0.02903		470	0.52413	0.44013	0.06099	--
1127.57	0.05337	1123.47	0.02967		472	0.52175	0.43775	0.06119	--
1132.57	0.04824	1128.62	0.02449		474	0.51829	0.43429	0.06139	--
1137.45	0.04976	1133.61	0.02751		476	0.51279	0.42879	0.0616	--
1142.36	0.05198	1138.43	0.02809		478	0.50666	0.42266	0.0618	--
1147.47	0.04616	1143.48	0.02949		480	0.50143	0.41743	0.062	--
1152.44	0.05364	1148.56	0.02521		482	0.49742	0.41342	0.0622	--
1157.45	0.05556	1153.46	0.02397		484	0.49421	0.41021	0.0624	--
1162.5	0.04883	1158.4	0.02913		486	0.49101	0.40701	0.0626	--
1167.41	0.04626	1163.36	0.02532		488	0.48567	0.40167	0.0628	--
1172.35	0.04704	1168.36	0.02296		490	0.47588	0.39188	0.063	--
1177.33	0.05213	1173.38	0.02499		492	0.46296	0.37896	0.0632	--
1182.34	0.05542	1178.44	0.02864		494	0.4517	0.3677	0.0634	--
1187.38	0.06685	1183.52	0.0288		496	0.44504	0.36104	0.06359	--
1192.45	0.07203	1188.64	0.02901		498	0.43834	0.35434	0.06379	--
1197.56	0.0648	1193.57	0.02482		500	0.42534	0.33834	0.06399	--
1202.52	0.05836	1198.53	0.02363		502	0.40734	0.32034	0.06419	--
1207.52	0.05178	1203.52	0.02282		504	0.39369	0.30669	0.06439	--
1212.55	0.04587	1208.54	0.02221		506	0.39105	0.30405	0.06459	--
1217.44	0.04552	1213.59	0.02165		508	0.39259	0.30559	0.0648	--
1222.36	0.05104	1218.44	0.02246		510	0.38814	0.30114	0.065	--
1227.3	0.05548	1223.33	0.02622		512	0.37623	0.28923	0.0652	--
1232.28	0.05305	1228.46	0.02603		514	0.36422	0.27722	0.06541	--
1237.29	0.05339	1233.63	0.02766		516	0.3579	0.2709	0.06562	--
1242.33	0.04947	1238.59	0.029		518	0.35448	0.26748	0.06582	--
1247.4	0.04479	1243.59	0.02377		520	0.34899	0.26199	0.06603	--
1252.51	0.04411	1248.62	0.02733		522	0.34036	0.25336	0.06623	--
1257.45	0.04548	1253.67	0.02235		524	0.33227	0.24527	0.06644	--
1262.43	0.04105	1258.52	0.02204		526	0.32756	0.24056	0.06664	--
1267.45	0.05006	1263.4	0.02612		528	0.32385	0.23685	0.06684	--
1272.3	0.05317	1268.53	0.02529		530	0.3172	0.2302	0.06704	--
1277.37	0.05666	1273.46	0.02378		532	0.30711	0.22011	0.06724	--
1282.47	0.0472	1278.42	0.02513		534	0.2969	0.2099	0.06743	--
1287.41	0.05588	1283.41	0.0238		536	0.2893	0.2023	0.06763	--
1292.38	0.06805	1288.42	0.02365		538	0.28405	0.19705	0.06782	--
1297.38	0.06878	1293.46	0.0244		540	0.2803	0.1933	0.068	--
1302.41	0.07178	1298.53	0.02996		542	0.2772	0.1902	0.06818	--
1307.47	0.08012	1303.62	0.02964		544	0.27341	0.18641	0.06836	--
1312.36	0.07458	1308.5	0.02838		546	0.26802	0.18102	0.06853	--
1317.28	0.06472	1313.41	0.02352		548	0.26299	0.17599	0.06871	--
1322.42	0.05775	1318.34	0.02646		550	0.26107	0.17407	0.06888	--
1327.4	0.06481	1323.3	0.02561		552	0.26143	0.17443	0.06904	--
1332.41	0.06051	1328.28	0.025		554	0.25965	0.168	0.06921	--
1337.44	0.06712	1333.29	0.02664		556	0.25293	0.165	0.06937	--
1342.3	0.05943	1338.32	0.03102		558	0.24507	0.162	0.06953	--
1347.39	0.07494	1343.38	0.03039		560	0.24114	0.1585	0.06969	--
1352.51	0.07178	1348.47	0.03339		562	0.24185	0.1552	0.06986	--
1357.46	0.06827	1353.59	0.03136		564	0.24416	0.1515	0.07002	--
1362.43	0.06182	1358.47	0.02987		566	0.24561	0.14811	0.07018	--
1367.43	0.05624	1363.38	0.03023		568	0.24604	0.143	0.07034	--
1372.45	0.05446	1368.32	0.03231		570	0.24573	0.135	0.0705	--
1377.51	0.05062	1373.28	0.0244		572	0.24499	0.12832	0.07066	--
1382.38	0.04781	1378.53	0.02633		574	0.24421	0.123	0.07083	--
1387.27	0.04694	1383.54	0.02533		576	0.24329	0.114	0.07099	--
1392.41	0.05359	1388.32	0.02291		578	0.24092	0.1	0.07116	--
1397.36	0.06014	1393.38	0.01858		580	0.23575	0.08	0.07132	--
1402.34	0.05599	1398.47	0.02354		582	0.2281	0.06	0.07149	--
1407.35	0.06061	1403.31	0.02249		584	0.21968	0.04	0.07166	--
1412.38	0.05653	1408.45	0.02112		586	0.21204	0.02	0.07183	--
1417.44	0.05995	1413.62	0.02345		588	0.20634	0	0.07199	--
1422.3	0.06488	1418.54	0.02373		590	0.20367	--	0.07216	--
1427.19	0.06399	1423.48	0.02455		592	0.20279	--	0.07233	--
1432.33	0.06954	1428.45	0.02338		594	0.19972	--	0.0725	--
1437.5	0.06648	1433.44	0.02062		596	0.19153	--	0.07267	--
1442.47	0.06735	1438.45	0.02455		598	0.18068	--	0.07283	--
1447.46	0.06948	1443.49	0.02134		600	0.17113	--	0.073	--
1452.49	0.06131	1448.56	0.02428		602	0.1645	--	0.07317	--
1457.3	0.06301	1453.37	0.02411		604	0.1596	--	0.07333	--
1462.15	0.05506	1458.2	0.02426		606	0.15518	--	0.0735	--
1467.25	0.06543	1463.34	0.02522		608	0.15127	--	0.07366	--
1472.37	0.05848	1468.5	0.02762		610	0.14857	--	0.07383	--
1477.29	0.05197	1473.4	0.02692		612	0.14736	--	0.07399	--
1482.24	0.05834	1478.32	0.02776		614	0.14705	--	0.07416	--
1487.44	0.05069	1483.27	0.02648		616	0.14699	--	0.07433	--
1492.44	0.04497	1488.24	0.03008		618	0.14614	--	0.07449	--
1497.22	0.04616	1493.23	0.02804		620	0.14333	--	0.07466	--
1502.27	0.04276	1498.25	0.02777		622	0.13825	--	0.07483	--
1507.34	0.04388	1503.29	0.02586		624	0.13208	--	0.07499	--
1512.19	0.05348	1508.36	0.02523		626	0.12598	--	0.07516	--
1517.31	0.05755	1513.45	0.02321		628	0.11998	--	0.07533	--
1522.46	0.06613	1518.26	0.02628		630	0.11372	--	0.0755	--
1527.39	0.05607	1523.39	0.02659		632	0.1079	--	0.07567	--
1532.34	0.06331	1528.56	0.02515		634	0.10431	--	0.07584	--
1537.32	0.05512	1533.43	0.02876		636	0.10383	--	0.07602	--
1542.32	0.05887	1538.34	0.03072		638	0.10375	--	0.07619	0.02756
1547.35	0.06032	1543.26	0.02965		640	0.10071	--	0.07636	0.02435
1552.39	0.05583	1548.21	0.0285		642	0.09485	--	0.07653	0.01832
1557.47	0.05014	1553.17	0.02912		644	0.08966	--	0.0767	0.01296
1562.32	0.05523	1558.16	0.02894		646	0.08774	--	0.07687	0.01086
1567.18	0.05549	1563.18	0.02258		648	0.08773	--	0.07704	0.01069
1572.33	0.05932	1568.21	0.0259		650	0.08731	--	0.07721	0.01011
1577.25	0.06524	1573.27	0.03097		652	0.08596	--	0.07737	0.00859
1582.19	0.08081	1578.36	0.03061		654	0.08521	--	0.07753	0.00768
1587.41	0.09484	1583.46	0.0291		656	0.08625	--	0.07769	0.00856
1592.4	0.09325	1588.27	0.0302		658	0.08821	--	0.07785	0.01036
1597.15	0.08464	1593.1	0.03268		660	0.08975	--	0.078	0.01175
1602.18	0.07176	1598.27	0.031		662	0.09015	--	0.07815	0.012
1607.24	0.06473	1603.46	0.0324		664	0.08957	--	0.07829	0.01128
1612.32	0.06042	1608.36	0.03311		666	0.08841	--	0.07844	0.00997
1617.42	0.0682	1613.27	0.0327		668	0.08772	--	0.07858	0.00914
1622.29	0.07533	1618.21	0.03305		670	0.08847	--	0.07871	0.00976
1627.17	0.08234	1623.16	0.03562		672	0.09026	--	0.07884	0.01141
1632.07	0.09078	1628.14	0.03619		674	0.0918	--	0.07898	0.01282
1637.27	0.09361	1633.14	0.0367		676	0.09229	--	0.07911	0.01318
1642.5	0.09486	1638.16	0.03206		678	0.09165	--	0.07924	0.01241
1647.47	0.08842	1643.21	0.03056		680	0.08961	--	0.07937	0.01024
1652.47	0.07648	1648.27	0.03277		682	0.08695	--	0.07949	0.00746
1657.49	0.06664	1653.36	0.03233		684	0.08605	--	0.07962	0.00643
1662.26	0.07285	1658.47	0.03608		686	0.08844	--	0.07975	0.00869
1667.04	0.07553	1663.26	0.0334		688	0.09124	--	0.07987	0.01137
1672.13	0.07795	1668.07	0.03525		690	0.09061	--	0.08	0.01061
1677.24	0.07621	1673.24	0.0347		692	0.08638	--	0.08013	0.00625
1682.37	0.08461	1678.44	0.03159		694	0.08215	--	0.08026	0.00189
1687.25	0.08146	1683.31	0.03338		696	0.08077	--	0.08039	0.00038374
1692.14	0.08056	1688.2	0.0312		698	0.08137	--	0.08052	0.000852873
1697.34	0.07677	1693.11	0.03198		700	0.0823	--	0.08065	0.00165
1702.28	0.06997	1698.04	0.03339		702	0.08333	--	0.08078	0.00255
1707.24	0.0678	1702.99	0.03025		704	0.08551	--	0.08091	0.0046
1712.22	0.06865	1707.97	0.02979		706	0.08942	--	0.08105	0.00837
1717.22	0.06739	1712.96	0.02669		708	0.09375	--	0.08118	0.01257
1722.25	0.0769	1717.97	0.02868		710	0.09685	--	0.08131	0.01554
1727.3	0.07438	1723.01	0.02842		712	0.09888	--	0.08145	0.01743
1732.37	0.07671	1728.06	0.03156		714	0.10174	--	0.08159	0.02015
1737.16	0.07485	1733.13	0.03067		716	0.10652	--	0.08172	0.0248
1742.28	0.07156	1738.23	0.02973		718	0.11099	--	0.08186	0.02913
1747.41	0.08333	1743.35	0.02822		720	0.11219	--	0.082	0.03019
1752.27	0.07588	1748.49	0.02935		722	0.10972	--	0.08214	0.02758
1757.14	0.07322	1753.28	0.03207		724	0.10622	--	0.08228	0.02394
1762.04	0.07551	1758.09	0.03099		726	0.10411	--	0.08242	0.02169
1766.96	0.07996	1763.29	0.03119		728	0.10349	--	0.08256	0.02093
1771.89	0.08295	1768.14	0.0338		730	0.10361	--	0.0827	0.02091
1777.16	0.07725	1773.01	0.03045		732	0.10375	--	0.08284	0.02091
1782.46	0.06943	1778.27	0.0329		734	0.10343	--	0.08297	0.02046
1787.46	0.06431	1783.18	0.03439		736	0.10247	--	0.08311	0.01936
1792.17	0.06108	1788.11	0.03233		738	0.10152	--	0.08325	0.01828
1796.9	0.0608	1793.05	0.03102		740	0.10132	--	0.08338	0.01794
1801.97	0.0626	1798.02	0.03343		742	0.10148	--	0.08351	0.01797
1807.05	0.06885	1803	0.02978		744	0.10055	--	0.08364	0.01691
1812.16	0.07767	1808.01	0.02967		746	0.0976	--	0.08376	0.01384
1817.29	0.08009	1813.03	0.03295		748	0.0939	--	0.08388	0.01002
1822.12	0.07719	1818.07	0.03203		750	0.09118	--	0.084	0.00718
1826.97	0.065	1823.13	0.02929		752	0.08999	--	0.08411	0.00588
1832.17	0.05788	1828.22	0.02587		754	0.08976	--	0.08423	0.00553
1837.06	0.05148	1833.32	0.02714		756	0.09005	--	0.08433	0.00572
1841.97	0.04653	1838.05	0.02981		758	0.09126	--	0.08444	0.00682
1847.23	0.04843	1843.19	0.02829		760	0.09391	--	0.08454	0.00937
1852.18	0.05281	1848.36	0.02995		762	0.09728	--	0.08464	0.01264
1857.15	0.05626	1853.14	0.02547		764	0.09925	--	0.08474	0.01451
1862.14	0.05252	1857.94	0.02579		766	0.0986	--	0.08484	0.01376
1867.15	0.05035	1863.16	0.03122		768	0.0979	--	0.08493	0.01297
1872.18	0.04696	1868.41	0.02713		770	0.10061	--	0.08503	0.01558
1877.24	0.05012	1873.26	0.0284		772	0.10709	--	0.08512	0.02197
1882.31	0.05188	1878.14	0.03012		774	0.11448	--	0.08522	0.02926
1887.06	0.04675	1883.03	0.02841		776	0.12011	--	0.08531	0.0348
1892.18	0.04596	1887.94	0.02736		778	0.1232	--	0.0854	0.0378
1897.31	0.04161	1892.87	0.02591		780	0.12356	--	0.0855	0.03806
1902.12	0.04306	1897.82	0.02353		782	0.12195	--	0.0856	0.03635
1906.95	0.04788	1902.79	0.02394		784	0.11964	--	0.08569	0.03395
1912.15	0.04886	1907.77	0.02728		786	0.11751	--	0.08579	0.03172
1917.36	0.04515	1912.78	0.02654		788	0.11513	--	0.08589	0.02924
1922.25	0.04313	1917.8	0.02541		790	0.11191	--	0.08599	0.02592
1927.16	0.04726	1922.84	0.0265		792	0.10807	--	0.08609	0.02198
1932.09	0.05021	1927.9	0.02665		794	0.10457	--	0.08619	0.01838
1937.03	0.05944	1932.98	0.02553		796	0.1021	--	0.08629	0.01581
1941.99	0.06461	1938.07	0.03214		798	0.10047	--	0.08639	0.01408
1946.98	0.06389	1943.19	0.02333		800	0.09928	--	0.08649	0.01279
1951.98	0.0641	1948.33	0.02575		802	0.09846	--	0.08659	0.01187
1957	0.06172	1953.05	0.0274		804	0.09817	--	0.08669	0.01148
1962.05	0.06314	1957.79	0.02558		806	0.09847	--	0.08679	0.01168
1967.11	0.06303	1962.98	0.02768		808	0.09918	--	0.0869	0.01228
1972.19	0.06311	1968.19	0.02787		810	0.10003	--	0.087	0.01303
1977.29	0.06904	1972.98	0.02658		812	0.10051	--	0.0871	0.01341
1982.05	0.07178	1977.8	0.02769		814	0.09979	--	0.08721	0.01258
1986.82	0.06906	1983.06	0.02914		816	0.0976	--	0.08731	0.01029
1991.98	0.06516	1988.35	0.02712		818	0.09567	--	0.08741	0.00826
1997.16	0.06296	1993.21	0.02644		820	0.09614	--	0.08751	0.00863
2001.98	0.06807	1998.09	0.02978		822	0.09834	--	0.08761	0.01073
2006.83	0.06295	2002.99	0.03134		824	0.09889	--	0.08771	0.01118
2012.07	0.06519	2007.9	0.03102		826	0.09567	--	0.08781	0.00786
2016.95	0.0621	2013.28	0.02953		828	0.09193	--	0.08791	0.00402
2021.85	0.05659	2018.23	0.02694		830	0.09207	--	0.08801	0.00406
2027.14	0.05952	2023.2	0.02526		832	0.09637	--	0.08811	0.00826
2032.08	0.06331	2028.18	0.02972		834	0.10095	--	0.08821	0.01274
2037.04	0.06524	2033.18	0.03055		836	0.10252	--	0.08831	0.01421
2042.01	0.05934	2038.2	0.03018		838	0.1012	--	0.0884	0.0128
2047	0.05778	2042.78	0.03003		840	0.09815	--	0.0885	0.00965
2052.01	0.05919	2047.83	0.03089		842	0.09505	--	0.08859	0.00646
2057.04	0.0568	2052.9	0.03167		844	0.09342	--	0.08869	0.00473
2062.09	0.05581	2057.99	0.02992		846	0.09392	--	0.08878	0.00514
2067.16	0.05607	2063.1	0.03204		848	0.09534	--	0.08888	0.00646
2072.24	0.0576	2067.76	0.03243		850	0.09628	--	0.08897	0.00731
2076.95	0.06039	2072.9	0.03252		852	0.09656	--	0.08907	0.0075
2082.08	0.06591	2078.06	0.02888		854	0.09692	--	0.08916	0.00776
2087.22	0.07046	2082.76	0.02958		856	0.09782	--	0.08926	0.00856
2091.98	0.06291	2087.96	0.03264		858	0.09898	--	0.08936	0.00962
2096.76	0.05813	2093.17	0.03374		860	0.10002	--	0.08946	0.01056
2101.96	0.05797	2097.93	0.03243		862	0.10083	--	0.08956	0.01127
2107.17	0.05596	2102.7	0.03051		864	0.10133	--	0.08966	0.01167
2112	0.05514	2107.96	0.02989		866	0.10165	--	0.08977	0.01188
2116.85	0.04755	2113.24	0.0316		868	0.10292	--	0.08989	0.01303
2121.72	0.04849	2118.06	0.03032		870	0.10639	--	0.09	0.01639
2127.01	0.04775	2122.9	0.03105		872	0.11087	--	0.09012	0.02075
2132.32	0.04484	2127.75	0.02787		874	0.11302	--	0.09024	0.02278
2137.24	0.04707	2132.62	0.02758		876	0.11078	--	0.09037	0.02041
2142.17	0.04819	2137.99	0.02686		878	0.10737	--	0.0905	0.01687
2147.12	0.04749	2143.38	0.02714		880	0.10712	--	0.09064	0.01648
2152.1	0.04402	2148.3	0.02655		882	0.11023	--	0.09078	0.01945
2157.09	0.04198	2153.23	0.02804		884	0.11229	--	0.09093	0.02136
2162.09	0.04063	2158.18	0.02598		886	0.11007	--	0.09108	0.01899
2167.11	0.04409	2163.15	0.0244		888	0.10655	--	0.09123	0.01532
2172.16	0.04407	2168.13	0.02477		890	0.10623	--	0.09138	0.01485
2177.21	0.03789	2173.13	0.023		892	0.10975	--	0.09153	0.01822
2182.29	0.0402	2178.14	0.02293		894	0.11363	--	0.09167	0.02196
2186.96	0.04555	2183.17	0.02524		896	0.11513	--	0.0918	0.02333
2191.64	0.04604	2188.22	0.02719		898	0.11567	--	0.09191	0.02376
2196.77	0.0426	2193.29	0.02641		900	0.11785	--	0.092	0.02585
2201.92	0.04304	2198.37	0.0255		902	0.12221	--	0.09206	0.03015
2207.08	0.04554	2202.96	0.02584		904	0.12672	--	0.09211	0.03461
2212.26	0.04765	2207.56	0.02218		906	0.1294	--	0.09213	0.03727
2217.03	0.04184	2212.69	0.02294		908	0.12952	--	0.09213	0.03739
2221.81	0.03841	2217.83	0.02121		910	0.12689	--	0.09211	0.03478
2227.05	0.03661	2222.99	0.02362		912	0.12267	--	0.09208	0.03059
2231.86	0.03483	2228.17	0.02586		914	0.11932	--	0.09203	0.02729
2236.69	0.037	2232.85	0.0249		916	0.11873	--	0.09197	0.02676
2241.98	0.03852	2237.54	0.02178		918	0.12033	--	0.09189	0.02844
2246.84	0.03963	2242.77	0.02138		920	0.12305	--	0.0918	0.03125
2251.72	0.0367	2248.01	0.02403		922	0.12577	--	0.09169	0.03408
2257.06	0.0424	2252.75	0.02329		924	0.12746	--	0.09156	0.0359
2261.98	0.03796	2257.5	0.02417		926	0.1275	--	0.0914	0.0361
2266.91	0.03658	2262.79	0.02386		928	0.1273	--	0.09121	0.03609
2271.85	0.0354	2268.11	0.02445		930	0.1288	--	0.091	0.0378
2276.81	0.03658	2272.9	0.02407		932	0.13163	--	0.09075	0.04088
2281.79	0.03124	2277.71	0.02468		934	0.13279	--	0.09047	0.04232
2286.79	0.03382	2283.07	0.02405		936	0.12993	--	0.09014	0.03979
2291.8	0.03501	2287.92	0.02089		938	0.1245	--	0.08976	0.03474
2296.83	0.03549	2292.77	0.02098		940	0.119	--	0.08934	0.02966
2301.87	0.03507	2298.19	0.02105		942	0.11473	--	0.08885	0.02588
2306.93	0.04053	2303.07	0.02226		944	0.11157	--	0.0883	0.02327
2312.01	0.04448	2307.97	0.02291		946	0.10924	--	0.08768	0.02156
2316.64	0.04927	2312.89	0.02128		948	0.10765	--	0.08698	0.02067
2321.75	0.05282	2317.82	0.02319		950	0.10688	--	0.08618	0.0207
2326.88	0.0529	2322.77	0.02532		952	0.10618	--	0.08526	0.02092
2331.56	0.05088	2327.73	0.02315		954	0.10366	--	0.0842	0.01946
2336.72	0.04773	2332.71	0.02143		956	0.09815	--	0.08299	0.01516
2341.89	0.04285	2337.7	0.02741		958	0.09175	--	0.08159	0.01016
2346.61	0.04612	2342.71	0.02801		960	0.08741	--	0.08	0.00741
2351.83	0.04939	2347.73	0.02603		962	0.0857	--	0.0782	0.0075
2357.05	0.0511	2352.77	0.02774		964	0.08474	--	0.07621	0.00853
2361.82	0.05937	2357.82	0.02843		966	0.0828	--	0.07405	0.00875
2366.61	0.05646	2362.89	0.02485		968	0.07934	--	0.07175	0.00759
2371.88	0.05795	2367.97	0.02596		970	0.0742	--	0.06935	0.00485
2377.18	0.05761	2373.07	0.02759		972	0.06829	--	0.06685	0.00144
2382.01	0.04939	2377.62	0.02873		974	0.06341	--	0.06429	-0.000883
2386.85	0.04751	2382.75	0.02834		976	0.06085	--	0.0617	-0.000852
2391.71	0.0464	2387.89	0.02774		978	0.05974	--	0.05911	0.000629
2396.59	0.04412	2392.48	0.02866		980	0.05869	--	0.05656	0.00213
2401.48	0.04043	2397.66	0.03243		982	0.05718	--	0.0541	0.00308
2406.38	0.04331	2402.85	0.03023		984	0.05566	--	0.05177	0.00389
2411.79	0.04714	2407.48	0.02657		986	0.05457	--	0.04962	0.00495
2417.22	0.04396	2412.7	0.02578		988	0.05381	--	0.04768	0.00613
2422.18	0.04444	2417.94	0.02722		990	0.05312	--	0.046	0.00712
2427.15	0.04652	2422.61	0.02586		992	0.05225	--	0.04461	0.00764
2432.13	0.04665	2427.87	0.02445		994	0.05107	--	0.04347	0.0076
2437.13	0.04523	2433.16	0.02399		996	0.04949	--	0.04253	0.00696
2442.14	0.04956	2437.87	0.0242		998	0.04788	--	0.04172	0.00616
2447.18	0.05134	2442.59	0.02733		1000	0.04677	--	0.041	0.00577
2452.22	0.05251	2447.33	0.02593		1002	0.04644	--	0.04032	0.00612
2456.78	0.05147	2452.68	0.02284		1004	0.04662	--	0.03967	0.00695
2461.34	0.05083	2458.04	0.02509		1006	0.04682	--	0.03907	0.00775
2466.43	0.05192	2462.82	0.0264		1008	0.0466	--	0.03851	0.00809
2471.54	0.05681	2467.61	0.02244		1010	0.04581	--	0.038	0.00781
2476.66	0.06043	2472.42	0.02725		1012	0.04488	--	0.03755	0.00733
2481.8	0.06121	2477.24	0.03068		1014	0.0443	--	0.03714	0.00716
2486.96	0.07057	2482.68	0.0281		1016	0.04413	--	0.03676	0.00737
2492.13	0.06932	2488.14	0.02681		1018	0.04384	--	0.03638	0.00746
2496.79	0.06815	2493	0.02804		1020	0.04301	--	0.036	0.00701
2501.47	0.06397	2497.88	0.02853		1022	0.04183	--	0.0356	0.00623
2506.69	0.05914	2502.77	0.03464		1024	0.04076	--	0.03518	0.00558
2511.92	0.05473	2507.67	0.03033		1026	0.04002	--	0.03477	0.00525
2516.65	0.05003	2512.59	0.03256		1028	0.03946	--	0.03437	0.00509
2521.38	0.05149	2517.53	0.0314		1030	0.03887	--	0.034	0.00487
2526.66	0.04302	2522.47	0.03152		1032	0.03822	--	0.03367	0.00455
2531.96	0.04547	2527.43	0.03016		1034	0.03743	--	0.03336	0.00407
2536.74	0.04896	2532.41	0.02907		1036	0.03638	--	0.03307	0.00331
2541.53	0.04937	2537.39	0.02935		1038	0.03498	--	0.03279	0.00219
2546.88	0.05322	2542.4	0.0272		1040	0.03331	--	0.0325	0.00081
2551.7	0.05337	2547.41	0.02768		1042	0.03202	--	0.0322	-0.000178
2556.54	0.04986	2552.44	0.03117		1044	0.03201	--	0.03189	0.000122
2561.93	0.04617	2557.49	0.03024		1046	0.03355	--	0.03158	0.00197
2566.79	0.03989	2562.55	0.03016		1048	0.03521	--	0.03128	0.00393
2571.67	0.03762	2567.62	0.02848		1050	0.0354	--	0.031	0.0044
2576.57	0.03896	2572.71	0.02707		1052	0.03429	--	0.03075	0.00354
2581.48	0.04029	2577.81	0.02932		1054	0.03333	--	0.03052	0.00281
2586.95	0.04023	2582.93	0.02796		1056	0.03342	--	0.03032	0.0031
2591.88	0.04205	2588.06	0.02734		1058	0.03381	--	0.03015	0.00366
2596.84	0.04158	2593.2	0.02427		1060	0.0335	--	0.03	0.0035
2601.8	0.04226	2597.72	0.02823		1062	0.03296	--	0.02988	0.00308
2606.78	0.04285	2602.24	0.02596		1064	0.0339	--	0.02977	0.00413
2611.78	0.04217	2607.43	0.02614		1066	0.03696	--	0.02968	0.00728
2616.79	0.0426	2612.63	0.02558		1068	0.03969	--	0.02959	0.0101
2621.81	0.04342	2617.84	0.02823		1070	0.0394	--	0.0295	0.0099
2626.85	0.04547	2623.07	0.0298		1072	0.03672	--	0.0294	0.00732
2631.91	0.03758	2627.66	0.02786		1074	0.03457	--	0.02929	0.00528
2636.41	0.0409	2632.26	0.02643		1076	0.03474	--	0.02919	0.00555
2641.49	0.04621	2637.53	0.02463		1078	0.03601	--	0.02909	0.00692
2646.59	0.04762	2642.82	0.02413		1080	0.03674	--	0.029	0.00774
2651.7	0.0522	2647.46	0.02694		1082	0.03661	--	0.02892	0.00768
2656.83	0.05204	2652.11	0.02621		1084	0.03633	--	0.02886	0.00747
2661.39	0.05066	2657.44	0.02628		1086	0.03643	--	0.02882	0.00761
2666.55	0.04866	2662.78	0.02507		1088	0.03675	--	0.02878	0.00797
2671.72	0.0449	2667.47	0.02421		1090	0.03689	--	0.02875	0.00814
2676.33	0.04522	2672.17	0.02552		1092	0.0368	--	0.02873	0.00807
2681.52	0.04036	2677.55	0.02611		1094	0.03698	--	0.02872	0.00826
2686.74	0.04214	2682.96	0.02726		1096	0.03773	--	0.02871	0.00902
2691.38	0.04239	2687.7	0.02714		1098	0.03848	--	0.0287	0.00978
2696.63	0.04244	2692.45	0.0267		1100	0.03858	--	0.0287	0.00988
2701.88	0.04228	2697.89	0.02551		1102	0.03822	--	0.0287	0.00952
2706.57	0.0426	2702.67	0.02496		1104	0.03812	--	0.02869	0.00943
2711.27	0.038	2707.46	0.02567		1106	0.03855	--	0.02869	0.00986
2716.57	0.04225	2712.95	0.02504		1108	0.03917	--	0.02868	0.01049
2721.89	0.03926	2717.76	0.02495		1110	0.03968	--	0.02868	0.011
2726.62	0.03662	2722.59	0.02304		1112	0.04004	--	0.02867	0.01137
2731.38	0.03835	2727.43	0.02398		1114	0.03995	--	0.02867	0.01128
2736.14	0.04106	2732.28	0.02403		1116	0.03924	--	0.02866	0.01058
2741.51	0.04374	2737.84	0.02282		1118	0.03856	--	0.02866	0.0099
2746.91	0.0446	2742.72	0.02191		1120	0.03871	--	0.02865	0.01006
2751.71	0.04399	2747.61	0.02462		1122	0.03924	--	0.02865	0.01059
2756.53	0.03963	2752.51	0.02507		1124	0.03857	--	0.02864	0.00993
2761.36	0.04251	2757.43	0.02355		1126	0.0359	--	0.02864	0.00726
2766.2	0.04032	2762.36	0.02345		1128	0.03303	--	0.02863	0.0044
2771.06	0.04187	2767.3	0.0197		1130	0.03218	--	0.02863	0.00355
2776.53	0.04016	2772.25	0.02207		1132	0.03336	--	0.02862	0.00474
2782.03	0.04039	2777.22	0.02278		1134	0.03488	--	0.02861	0.00627
2786.93	0.0439	2782.2	0.02292		1136	0.03549	--	0.02861	0.00688
2791.84	0.04536	2787.19	0.02245		1138	0.0356	--	0.0286	0.007
2796.76	0.04299	2792.2	0.02322		1140	0.03594	--	0.0286	0.00734
2801.7	0.04199	2797.21	0.02323		1142	0.03636	--	0.02859	0.00777
2806.65	0.04337	2802.24	0.02423		1144	0.03587	--	0.02858	0.00729
2811.61	0.04602	2807.29	0.02519		1146	0.03407	--	0.02858	0.00549
2816.59	0.05155	2812.34	0.02634		1148	0.0323	--	0.02857	0.00373
2821.58	0.0494	2817.41	0.02498		1150	0.03219	--	0.02857	0.00363
2826.58	0.05047	2822.5	0.02528		1152	0.03386	--	0.02856	0.0053
2831.6	0.05721	2827.59	0.02494		1154	0.03599	--	0.02855	0.00744
2836.63	0.06305	2832.7	0.02736		1156	0.03733	--	0.02855	0.00879
2841.67	0.06229	2837.09	0.0273		1158	0.03743	--	0.02854	0.00889
2846.73	0.06258	2842.22	0.0262		1160	0.03616	--	0.02853	0.00763
2851.8	0.064	2847.37	0.02636		1162	0.03411	--	0.02853	0.00558
2856.88	0.06291	2852.53	0.02727		1164	0.03224	--	0.02852	0.00372
2861.98	0.06569	2857.7	0.02887		1166	0.03121	--	0.02851	0.0027
2867.09	0.07043	2862.15	0.02887		1168	0.03092	--	0.02851	0.00241
2871.58	0.07251	2867.35	0.03317		1170	0.03113	--	0.0285	0.00263
2876.07	0.07173	2872.56	0.02998		1172	0.03181	--	0.02849	0.00332
2881.22	0.06549	2877.04	0.02866		1174	0.03303	--	0.02849	0.00454
2886.39	0.06499	2882.28	0.03068		1176	0.03478	--	0.02848	0.0063
2891.56	0.06378	2887.53	0.02824		1178	0.03652	--	0.02847	0.00805
2896.76	0.05922	2892.04	0.02858		1180	0.03765	--	0.02847	0.00918
2901.96	0.05314	2897.32	0.02886		1182	0.03821	--	0.02846	0.00975
2906.53	0.05194	2902.61	0.02703		1184	0.03889	--	0.02845	0.01044
2911.11	0.05218	2907.15	0.02664		1186	0.0401	--	0.02845	0.01165
2916.35	0.05191	2912.47	0.02689		1188	0.0413	--	0.02844	0.01286
2921.61	0.05177	2917.8	0.02829		1190	0.04181	--	0.02843	0.01338
2926.88	0.05271	2922.38	0.03001		1192	0.04144	--	0.02843	0.01301
2931.51	0.05558	2926.97	0.02972		1194	0.0404	--	0.02842	0.01198
2936.14	0.05467	2932.33	0.02768		1196	0.03887	--	0.02841	0.01046
2941.46	0.05326	2937.72	0.02864		1198	0.03718	--	0.02841	0.00877
2946.78	0.05984	2942.34	0.03001		1200	0.03571	--	0.0284	0.00731
2951.46	0.05736	2946.98	0.03044		1204	0.03383	--	0.02839	0.00544
2956.14	0.05611	2952.4	0.02948		1208	0.03247	--	0.02837	0.0041
2961.51	0.0554	2957.83	0.03105		1212	0.02979	--	0.02836	0.00143
2966.89	0.05581	2962.5	0.03214		1216	0.02862	--	0.02835	0.000271
2971.61	0.05859	2967.18	0.03015		1220	0.03204	--	0.02834	0.0037
2976.35	0.06248	2971.87	0.02862		1224	0.03656	--	0.02832	0.00824
2981.77	0.05928	2977.36	0.03025		1228	0.03537	--	0.02831	0.00706
2986.53	0.06218	2982.86	0.0307		1232	0.03569	--	0.0283	0.00739
2991.3	0.05826	2987.59	0.03052		1236	0.03747	--	0.02829	0.00918
2996.76	0.05442	2992.32	0.03132		1240	0.03532	--	0.02828	0.00704
3001.55	0.05217	2997.07	0.02953		1244	0.03131	--	0.02826	0.00305
3006.36	0.05282	3001.83	0.02861		1248	0.03254	--	0.02825	0.00429
3011.18	0.0503	3007.4	0.03024		1252	0.03175	--	0.02824	0.00351
3016.01	0.04765	3012.98	0.02905		1256	0.02933	--	0.02823	0.0011
3021.54	0.04503	3017.77	0.02926		1260	0.02906	--	0.02822	0.000843
3026.39	0.04323	3022.58	0.02717		1264	0.03213	--	0.02821	0.00392
3031.26	0.04264	3027.4	0.02865		1268	0.03466	--	0.02819	0.00647
3036.13	0.04422	3032.23	0.03071		1272	0.03357	--	0.02818	0.00539
3041.02	0.04412	3037.07	0.03059		1276	0.03408	--	0.02817	0.00591
3046.62	0.04585	3041.91	0.0282		1280	0.03463	--	0.02816	0.00647
3051.54	0.04587	3046.78	0.02635		1284	0.03206	--	0.02815	0.00391
3056.47	0.04271	3051.65	0.0285		1288	0.0352	--	0.02814	0.00707
3061.4	0.04249	3057.35	0.0265		1292	0.03822	--	0.02812	0.0101
3066.35	0.04623	3063.06	0.02532		1296	0.04078	--	0.02811	0.01267
3071.32	0.04763	3067.97	0.02798		1300	0.04333	--	0.0281	0.01523
3076.29	0.04942	3072.89	0.0287		1304	0.04488	--	0.02809	0.01679
3081.28	0.04646	3077.83	0.02837		1308	0.0454	--	0.02808	0.01732
3086.28	0.04977	3082.77	0.02619		1312	0.04171	--	0.02807	0.01364
3091.29	0.05442	3087.73	0.02804		1316	0.03916	--	0.02805	0.01111
3096.31	0.05116	3092.69	0.02695		1320	0.03794	--	0.02804	0.0099
3101.35	0.05299	3097.67	0.02766		1324	0.03636	--	0.02803	0.00833
3106.39	0.04946	3102.66	0.02924		1328	0.03826	--	0.02802	0.01024
3111.45	0.04678	3107.66	0.0302		1332	0.03863	--	0.028	0.01062
3116.53	0.04829	3112.67	0.02697		1336	0.03987	--	0.02799	0.01188
3121.61	0.05116	3117.7	0.03033		1340	0.04173	--	0.02798	0.01375
3125.98	0.05228	3122.73	0.03011		1344	0.04248	--	0.02797	0.01451
3131.09	0.05736	3127.78	0.02847		1348	0.04641	--	0.02796	0.01845
3136.21	0.05721	3132.84	0.02744		1352	0.04591	--	0.02795	0.01796
3141.35	0.05468	3137.91	0.03056		1356	0.04399	--	0.02793	0.01606
3146.49	0.04699	3143	0.02752		1360	0.04208	--	0.02792	0.01416
3150.91	0.04295	3147.24	0.03056		1364	0.03971	--	0.02791	0.0118
3156.08	0.03842	3151.49	0.02963		1368	0.03988	--	0.0279	0.01198
3161.27	0.03671	3156.61	0.03057		1372	0.03486	--	0.02789	0.00698
3166.46	0.03744	3161.74	0.03155		1376	0.03322	--	0.02787	0.00535
3171.67	0.03915	3166.87	0.03138		1380	0.03482	--	0.02786	0.00696
3176.15	0.04206	3172.02	0.02827		1384	0.03303	--	0.02785	0.00518
3181.38	0.03875	3177.19	0.02881		1388	0.03066	--	0.02784	0.00282
3186.62	0.04036	3182.36	0.02631		1392	0.03	--	0.02782	0.00218
3191.13	0.0379	3187.55	0.02813		1396	0.0334	--	0.02781	0.00559
3196.4	0.03786	3192.75	0.02861		1400	0.0355	--	0.0278	0.0077
3201.68	0.03971	3197.96	0.03121		1404	0.03374	--	0.02779	0.00595
3206.22	0.04161	3202.31	0.02963		1408	0.03394	--	0.02778	0.00616
3210.77	0.04477	3206.67	0.03001		1412	0.03478	--	0.02776	0.00702
3216.09	0.04065	3211.91	0.03273		1416	0.03544	--	0.02775	0.00769
3221.42	0.04359	3217.17	0.03012		1420	0.03633	--	0.02774	0.00859
3226.01	0.04393	3222.44	0.03127		1424	0.03751	--	0.02773	0.00978
3231.36	0.04599	3227.72	0.03232		1428	0.03826	--	0.02772	0.01055
3236.73	0.04808	3232.13	0.0334		1432	0.03645	--	0.0277	0.00875
3241.35	0.04602	3236.55	0.03065		1436	0.03743	--	0.02769	0.00974
3245.97	0.04584	3241.86	0.02996		1440	0.03842	--	0.02768	0.01074
3251.38	0.04768	3247.19	0.03283		1444	0.03731	--	0.02767	0.00964
3256.8	0.04425	3252.53	0.03319		1448	0.03901	--	0.02765	0.01136
3261.46	0.04681	3256.98	0.03226		1452	0.03746	--	0.02764	0.00982
3266.12	0.04772	3261.45	0.03383		1456	0.03553	--	0.02763	0.0079
3270.8	0.04475	3266.82	0.03542		1460	0.03593	--	0.02762	0.00831
3276.27	0.04114	3272.21	0.03339		1464	0.03763	--	0.02761	0.01002
3281.75	0.0406	3277.61	0.03122		1468	0.03899	--	0.02759	0.0114
3286.47	0.04293	3282.12	0.02993		1472	0.03807	--	0.02758	0.01049
3291.19	0.04277	3286.63	0.02911		1476	0.0364	--	0.02757	0.00883
3295.92	0.04586	3292.07	0.02867		1480	0.03584	--	0.02756	0.00828
3300.66	0.0428	3297.51	0.02752		1484	0.03696	--	0.02755	0.00941
3306.2	0.04544	3302.06	0.02975		1488	0.03729	--	0.02754	0.00975
3311.76	0.04883	3306.61	0.02713		1492	0.03452	--	0.02752	0.007
3316.54	0.0455	3312.09	0.0281		1496	0.03317	--	0.02751	0.00566
3321.33	0.04233	3317.59	0.03043		1500	0.03283	--	0.0275	0.00533
3326.12	0.04132	3322.18	0.02712		1504	0.03181	--	0.02749	0.00432
3330.93	0.03915	3326.77	0.02728		1508	0.03241	--	0.02748	0.00493
3335.75	0.04031	3332.3	0.02801		1512	0.03277	--	0.02747	0.0053
3340.58	0.04397	3336.92	0.02967		1516	0.03508	--	0.02745	0.00763
3346.23	0.04483	3341.54	0.02665		1520	0.03863	--	0.02744	0.01119
3351.89	0.04671	3347.11	0.02673		1524	0.03914	--	0.02743	0.01171
3356.75	0.04709	3352.68	0.02768		1528	0.03578	--	0.02742	0.00836
3361.62	0.04754	3357.34	0.02445		1532	0.03895	--	0.02741	0.01154
3366.51	0.05025	3362.01	0.02473		1536	0.04012	--	0.0274	0.01272
3371.41	0.04856	3367.62	0.02545		1540	0.03848	--	0.02739	0.01109
3376.31	0.04928	3372.3	0.0252		1544	0.04006	--	0.02738	0.01268
3381.23	0.0461	3377	0.02741		1548	0.03886	--	0.02736	0.0115
3386.16	0.04315	3382.65	0.0278		1552	0.03805	--	0.02735	0.0107
3391.1	0.03797	3387.37	0.02832		1556	0.03721	--	0.02734	0.00987
3396.05	0.0364	3392.09	0.02856		1560	0.03453	--	0.02733	0.0072
3401.01	0.0376	3396.83	0.02481		1564	0.03273	--	0.02732	0.00541
3405.98	0.03893	3401.57	0.02641		1568	0.03585	--	0.0273	0.00855
3410.96	0.04173	3407.28	0.02428		1572	0.04014	--	0.02729	0.01285
3415.95	0.0399	3412.05	0.02655		1576	0.04208	--	0.02728	0.0148
3420.96	0.04101	3416.83	0.02454		1580	0.04397	--	0.02727	0.0167
3425.97	0.03919	3422.57	0.02525		1584	0.04809	--	0.02725	0.02084
3431	0.04063	3427.37	0.02457		1588	0.05124	--	0.02724	0.024
3436.04	0.04141	3432.17	0.02471		1592	0.05347	--	0.02723	0.02624
3441.09	0.0433	3436.99	0.02515		1596	0.05108	--	0.02721	0.02387
3446.15	0.04241	3441.82	0.0259		1600	0.04647	--	0.0272	0.01927
3451.22	0.04272	3446.65	0.02605		1604	0.04404	--	0.02719	0.01685
3456.3	0.04513	3451.5	0.02567		1608	0.0436	--	0.02717	0.01643
3461.4	0.04187	3457.33	0.02273		1612	0.04233	--	0.02716	0.01517
3466.5	0.04158	3462.2	0.02119		1616	0.04301	--	0.02714	0.01587
3471.62	0.04411	3467.07	0.02454		1620	0.04641	--	0.02713	0.01928
3476.75	0.03924	3471.96	0.0252		1624	0.04979	--	0.02711	0.02268
3481.03	0.03754	3476.86	0.02405		1628	0.0522	--	0.0271	0.0251
3485.32	0.03708	3481.76	0.02477		1632	0.05428	--	0.02708	0.0272
3490.48	0.03732	3486.68	0.02326		1636	0.05439	--	0.02707	0.02732
3495.65	0.03989	3491.61	0.02376		1640	0.0527	--	0.02705	0.02565
3500.83	0.0358	3496.55	0.02534		1644	0.05127	--	0.02703	0.02424
3506.02	0.03443	3501.49	0.02621		1648	0.05106	--	0.02702	0.02404
3511.23	0.03377	3506.45	0.02594		1652	0.04726	--	0.027	0.02026
3516.44	0.03909	3512.41	0.02558		1656	0.04614	--	0.02698	0.01916
3521.67	0.03631	3517.39	0.02456		1660	0.04679	--	0.02697	0.01982
3526.04	0.03701	3522.38	0.02255		1664	0.0469	--	0.02695	0.01995
3530.41	0.04083	3527.38	0.02472		1668	0.04911	--	0.02694	0.02218
3535.67	0.03953	3532.39	0.02349		1672	0.04904	--	0.02692	0.02212
3540.94	0.03614	3537.41	0.02359		1676	0.04733	--	0.0269	0.02043
3546.23	0.03682	3541.44	0.02234		1680	0.04837	--	0.02688	0.02149
3551.52	0.03712	3546.47	0.02234		1684	0.05069	--	0.02687	0.02382
3555.94	0.0373	3551.52	0.02385		1688	0.04758	--	0.02685	0.02073
3560.37	0.03591	3556.58	0.02493		1692	0.04732	--	0.02683	0.02049
3565.7	0.03633	3561.65	0.0221		1696	0.04806	--	0.02682	0.02124
3571.04	0.03932	3566.73	0.02254		1700	0.04612	--	0.0268	0.01932
3576.39	0.03998	3571.82	0.02411		1704	0.04317	--	0.02678	0.01639
3580.86	0.04178	3576.93	0.02482		1708	0.04246	--	0.02677	0.01569
3585.33	0.03908	3582.04	0.02174		1712	0.04096	--	0.02675	0.01421
3590.72	0.03215	3587.16	0.0214		1716	0.0412	--	0.02673	0.01447
3596.11	0.0296	3592.29	0.02203		1720	0.04289	--	0.02671	0.01617
3601.52	0.02916	3596.41	0.0225		1724	0.04423	--	0.0267	0.01753
3606.04	0.02642	3601.56	0.02107		1728	0.04655	--	0.02668	0.01987
3610.56	0.02837	3606.72	0.02066		1732	0.0465	--	0.02667	0.01983
3616	0.03021	3611.89	0.02332		1736	0.04489	--	0.02665	0.01824
3621.45	0.02898	3617.07	0.0245		1740	0.04292	--	0.02663	0.01629
3626.01	0.0353	3622.27	0.02576		1744	0.04359	--	0.02662	0.01697
3630.57	0.03627	3627.47	0.02478		1748	0.04767	--	0.0266	0.02107
3636.06	0.03808	3631.65	0.02493		1752	0.04665	--	0.02658	0.02007
3641.55	0.03945	3636.87	0.02236		1756	0.04515	--	0.02656	0.01859
3646.15	0.03391	3642.11	0.02365		1760	0.04584	--	0.02655	0.01929
3650.75	0.03324	3646.3	0.02571		1764	0.04676	--	0.02653	0.02023
3656.28	0.03595	3651.56	0.02351		1768	0.04877	--	0.02652	0.02226
3660.9	0.03389	3656.82	0.02334		1772	0.04832	--	0.0265	0.02182
3665.53	0.03768	3662.1	0.02431		1776	0.04737	--	0.02648	0.02089
3671.09	0.04301	3667.39	0.0252		1780	0.04689	--	0.02647	0.02042
3675.74	0.03953	3671.62	0.02565		1784	0.04565	--	0.02645	0.0192
3680.4	0.04374	3676.93	0.02495		1788	0.0426	--	0.02643	0.01617
3686	0.04466	3682.25	0.02573		1792	0.04097	--	0.02642	0.01455
3690.67	0.0392	3686.51	0.02751		1796	0.04262	--	0.0264	0.01622
3695.36	0.03746	3691.85	0.02748		1800	0.04244	--	0.02638	0.01606
3700.99	0.03726	3697.2	0.02613		1804	0.0401	--	0.02637	0.01373
3705.7	0.03603	3701.49	0.02476		1808	0.04372	--	0.02635	0.01737
3710.41	0.03468	3706.86	0.02604		1812	0.04789	--	0.02634	0.02155
3716.08	0.03537	3712.24	0.02707		1816	0.04872	--	0.02632	0.0224
3720.81	0.03545	3716.55	0.02763		1820	0.04669	--	0.0263	0.02039
3725.56	0.03494	3721.95	0.02661		1824	0.04282	--	0.02629	0.01653
3731.26	0.03686	3727.37	0.02883		1828	0.03887	--	0.02627	0.0126
3736.02	0.03576	3731.7	0.02729		1832	0.03653	--	0.02626	0.01027
3740.8	0.03783	3736.05	0.02588		1836	0.03668	--	0.02624	0.01044
3745.58	0.03921	3741.49	0.02503		1840	0.03597	--	0.02623	0.00974
3750.37	0.041	3746.95	0.02726		1844	0.03412	--	0.02621	0.00791
3756.13	0.0423	3751.32	0.02727		1848	0.03649	--	0.0262	0.0103
3760.94	0.0421	3756.79	0.02667		1852	0.03565	--	0.02618	0.00947
3765.76	0.04405	3762.28	0.02776		1856	0.03509	--	0.02616	0.00893
3770.59	0.04428	3766.67	0.02718		1860	0.03713	--	0.02615	0.01098
3775.43	0.04584	3771.08	0.02637		1864	0.03798	--	0.02613	0.01185
3781.25	0.04631	3776.59	0.028		1868	0.03468	--	0.02612	0.00856
3786.11	0.04461	3782.12	0.02533		1872	0.03399	--	0.0261	0.00789
3790.98	0.04527	3786.55	0.02815		1876	0.03619	--	0.02609	0.0101
3795.86	0.04667	3790.99	0.02828		1880	0.03723	--	0.02607	0.01116
3800.74	0.04355	3796.55	0.02932		1884	0.0355	--	0.02606	0.00944
3805.64	0.04427	3802.12	0.02695		1888	0.0337	--	0.02604	0.00766
3810.55	0.04685	3806.58	0.02621		1892	0.03284	--	0.02603	0.00681
3815.46	0.04801	3811.05	0.02651		1896	0.03088	--	0.02602	0.00487
3820.39	0.04673	3816.65	0.02644		1900	0.02913	--	0.026	0.00313
3826.31	0.04407	3822.26	0.02918		1904	0.0307	--	0.02599	0.00471
3831.26	0.04484	3826.76	0.03086		1908	0.03422	--	0.02597	0.00825
3836.22	0.04638	3831.27	0.03035		1912	0.03411	--	0.02596	0.00815
3841.18	0.0509	3836.91	0.03039		1916	0.03249	--	0.02594	0.00655
3846.16	0.05377	3842.57	0.02937		1920	0.03229	--	0.02593	0.00636
3851.15	0.05221	3847.1	0.026		1924	0.03301	--	0.02592	0.00709
3856.14	0.05065	3851.64	0.02773		1928	0.03301	--	0.0259	0.00711
3861.15	0.04841	3856.19	0.02997		1932	0.03373	--	0.02589	0.00784
3866.16	0.04951	3860.74	0.02633		1936	0.03971	--	0.02587	0.01384
3871.19	0.05047	3866.45	0.02582		1940	0.04082	--	0.02586	0.01496
3876.22	0.05297	3872.16	0.02747		1944	0.03658	--	0.02585	0.01073
3881.27	0.05699	3876.75	0.02822		1948	0.03763	--	0.02583	0.0118
3885.31	0.05268	3881.34	0.02828		1952	0.03994	--	0.02582	0.01412
3890.37	0.05246	3885.94	0.02999		1956	0.03859	--	0.02581	0.01278
3895.45	0.05321	3891.7	0.03013		1960	0.03759	--	0.02579	0.0118
3900.53	0.05198	3897.47	0.03234		1964	0.03963	--	0.02578	0.01385
3905.62	0.04996	3902.09	0.03319		1968	0.03995	--	0.02577	0.01419
3910.72	0.04894	3906.73	0.03296		1972	0.03829	--	0.02575	0.01254
3915.83	0.04813	3911.37	0.0328		1976	0.04033	--	0.02574	0.01459
3920.96	0.04972	3916.02	0.0314		1980	0.04354	--	0.02573	0.01781
3926.09	0.0477	3920.68	0.03392		1984	0.04306	--	0.02571	0.01735
3930.2	0.05071	3926.51	0.03325		1988	0.04091	--	0.0257	0.01521
3935.35	0.05211	3932.36	0.02995		1992	0.03922	--	0.02569	0.01353
3940.51	0.05505	3937.04	0.03522		1996	0.04018	--	0.02567	0.01451
3945.69	0.0546	3941.74	0.03311		2000	0.04196	--	0.02566	0.0163
3950.87	0.05072	3946.44	0.03356		2004	0.04243	--	0.02565	0.01678
3956.06	0.05293	3951.15	0.03267		2008	0.04178	--	0.02564	0.01614
3961.26	0.05068	3955.87	0.03284		2012	0.04175	--	0.02562	0.01613
3965.43	0.04827	3960.59	0.03114		2016	0.03992	--	0.02561	0.01431
3970.65	0.0451	3966.51	0.03268		2020	0.03668	--	0.0256	0.01108
3975.88	0.04656	3972.45	0.03364		2024	0.03622	--	0.02559	0.01063
3980.07	0.04449	3977.2	0.03293		2028	0.03941	--	0.02557	0.01384
3985.32	0.04442	3981.97	0.02856		2032	0.04176	--	0.02556	0.0162
3990.58	0.04598	3986.74	0.02987		2036	0.04248	--	0.02555	0.01693
3995.85	0.0451	3991.52	0.02683		2040	0.04121	--	0.02554	0.01567
4001.14	0.04303	3996.3	0.02956		2044	0.03936	--	0.02553	0.01383
4005.37	0.04209	4001.1	0.0307		2048	0.0394	--	0.02551	0.01389
4010.67	0.04016	4005.91	0.02827		2052	0.03989	--	0.0255	0.01439
4015.98	0.03901	4010.72	0.03011		2056	0.03992	--	0.02549	0.01443
4020.23	0.03698	4015.54	0.02834		2060	0.0398	--	0.02548	0.01432
4025.56	0.03632	4021.58	0.03031		2064	0.03989	--	0.02547	0.01442
4030.9	0.03369	4027.63	0.028		2068	0.04	--	0.02545	0.01455
4035.18	0.03474	4032.48	0.02908		2072	0.04091	--	0.02544	0.01547
4040.54	0.03482	4037.34	0.02936		2076	0.0405	--	0.02543	0.01507
4045.91	0.03631	4042.2	0.02936		2080	0.04076	--	0.02542	0.01534
4050.22	0.03695	4047.08	0.02798		2084	0.04269	--	0.02541	0.01728
4055.61	0.03665	4051.97	0.03054		2088	0.0441	--	0.0254	0.0187
4061.01	0.03518	4056.86	0.02746		2092	0.04402	--	0.02538	0.01864
4065.34	0.03566	4061.76	0.02826		2096	0.04207	--	0.02537	0.0167
4070.76	0.0366	4066.67	0.02747		2100	0.04007	--	0.02536	0.01471
4076.19	0.03321	4071.59	0.0278		2104	0.03914	--	0.02535	0.01379
4080.54	0.03362	4076.51	0.02648		2108	0.03877	--	0.02534	0.01343
4084.9	0.03648	4081.45	0.02834		2112	0.03859	--	0.02533	0.01326
4090.36	0.03449	4086.39	0.02982		2116	0.03687	--	0.02532	0.01155
4095.83	0.03419	4091.35	0.02872		2120	0.03639	--	0.0253	0.01109
4100.21	0.03605	4096.31	0.02715		2124	0.03658	--	0.02529	0.01129
4105.7	0.03547	4101.28	0.02778		2128	0.03431	--	0.02528	0.00903
4111.2	0.03704	4106.26	0.02706		2132	0.03348	--	0.02527	0.00821
4115.61	0.03508	4111.25	0.02738		2136	0.03339	--	0.02526	0.00813
4120.03	0.03647	4116.24	0.02634		2140	0.03377	--	0.02525	0.00852
4125.56	0.03148	4121.25	0.0264		2144	0.03429	--	0.02524	0.00905
4131.1	0.03051	4126.26	0.02583		2148	0.03386	--	0.02523	0.00863
4135.54	0.02797	4131.28	0.026		2152	0.03312	--	0.02522	0.0079
4139.99	0.0274	4136.31	0.02305		2156	0.03214	--	0.0252	0.00694
4145.56	0.02564	4141.36	0.02472		2160	0.03073	--	0.02519	0.00554
4151.14	0.02789	4146.4	0.02427		2164	0.02966	--	0.02518	0.00448
4155.62	0.02851	4151.46	0.02505		2168	0.03103	--	0.02517	0.00586
4160.1	0.03026	4156.53	0.02521		2172	0.03036	--	0.02516	0.0052
4165.71	0.02769	4161.61	0.02342		2176	0.02873	--	0.02515	0.00358
4171.33	0.02724	4166.69	0.02195		2180	0.02845	--	0.02514	0.00331
4175.84	0.02771	4171.79	0.02406		2184	0.03071	--	0.02513	0.00558
4180.35	0.02974	4176.89	0.023		2188	0.03379	--	0.02512	0.00867
4184.87	0.02651	4182	0.02276		2192	0.0329	--	0.02511	0.00779
4190.53	0.02951	4187.12	0.0218		2196	0.03142	--	0.02509	0.00632
4196.21	0.02898	4192.25	0.02288		2200	0.03126	--	0.02508	0.00618
4200.76	0.02938	4197.39	0.02533		2204	0.03102	--	0.02507	0.00595
4205.31	0.02639	4203.83	0.0235		2208	0.03032	--	0.02506	0.00526
4209.87	0.02708	4210.28	0.02517		2212	0.03123	--	0.02505	0.00618
4215.58	0.03096	4215.45	0.02382		2216	0.02932	--	0.02504	0.00428
4221.31	0.03318	4220.63	0.02322		2220	0.02758	--	0.02503	0.00255
4225.9	0.03335	4225.82	0.02273		2224	0.02851	--	0.02502	0.00349
4230.49	0.03701	4231.02	0.02576		2228	0.02945	--	0.02501	0.00444
4235.1	0.03957	4236.23	0.02235		2232	0.02806	--	0.025	0.00306
4239.71	0.03819	4241.44	0.02367		2236	0.02709	--	0.02499	0.0021
4245.48	0.04015	4246.67	0.02318		2240	0.02713	--	0.02498	0.00215
4251.27	0.0423	4251.9	0.02518		2244	0.02785	--	0.02497	0.00288
4255.9	0.04079	4257.15	0.0234		2248	0.02885	--	0.02496	0.00389
4260.55	0.03986	4263.72	0.02431		2252	0.02834	--	0.02494	0.0034
4265.2	0.04454	4270.3	0.02771		2256	0.02931	--	0.02493	0.00438
4269.86	0.04296	4275.58	0.02563		2260	0.02981	--	0.02492	0.00489
4274.53	0.04002	4280.87	0.02722		2264	0.02859	--	0.02491	0.00368
4280.37	0.04371	4286.16	0.03008		2268	0.02788	--	0.0249	0.00298
4286.23	0.04593	4291.47	0.02983		2272	0.02787	--	0.02489	0.00298
4290.93	0.04592	4296.78	0.02713		2276	0.02807	--	0.02488	0.00319
4295.63	0.04143	4303.44	0.02697		2280	0.02818	--	0.02487	0.00331
4300.34	0.04016	4310.11	0.02726		2284	0.02732	--	0.02486	0.00246
4305.06	0.03931	4315.46	0.02824		2288	0.02515	--	0.02485	0.000302
4309.78	0.03946	4320.82	0.02526		2292	0.02442	--	0.02484	-0.000418
4314.52	0.03812	4326.19	0.02532		2296	0.02568	--	0.02483	0.000853
4320.44	0.03675	4331.57	0.02449		2300	0.02683	--	0.02482	0.00201
4326.38	0.03683	4336.96	0.02678		2304	0.02734	--	0.02481	0.00253
4331.15	0.03558	4343.7	0.02734		2308	0.02885	--	0.0248	0.00405
4335.91	0.03812	4350.47	0.02768		2312	0.02877	--	0.02478	0.00399
4340.69	0.03883	4355.89	0.03033		2316	0.03124	--	0.02477	0.00647
4345.48	0.03988	4361.32	0.02782		2320	0.03414	--	0.02476	0.00938
4350.27	0.03905	4366.76	0.02869		2324	0.03408	--	0.02475	0.00933
4355.07	0.04358	4373.57	0.0274		2328	0.03296	--	0.02474	0.00822
4359.88	0.04497	4380.4	0.02885		2332	0.03202	--	0.02473	0.00729
4364.69	0.0449	4385.88	0.02718		2336	0.03261	--	0.02472	0.00789
4369.52	0.04239	4391.37	0.02947		2340	0.03353	--	0.02471	0.00882
4374.35	0.04496	4398.24	0.02791		2344	0.03334	--	0.0247	0.00864
4380.4	0.04373	4405.12	0.02735		2348	0.03294	--	0.02469	0.00825
4386.47	0.04104	4410.64	0.0263		2352	0.03423	--	0.02468	0.00955
4391.33	0.04091	4416.17	0.02806		2356	0.0362	--	0.02466	0.01154
4396.2	0.04201	4421.71	0.02692		2360	0.03635	--	0.02465	0.0117
4401.08	0.04235	4428.65	0.02897		2364	0.0359	--	0.02464	0.01126
4405.96	0.04166	4435.6	0.02882		2368	0.03702	--	0.02463	0.01239
4410.85	0.0379	4441.18	0.02605		2372	0.03711	--	0.02462	0.01249
4415.76	0.03736	4448.16	0.0262		2376	0.03768	--	0.02461	0.01307
4420.67	0.04009	4455.16	0.02538		2380	0.03712	--	0.0246	0.01252
4425.58	0.03505	4460.77	0.02473		2384	0.03493	--	0.02459	0.01034
4430.51	0.03357	4466.4	0.02669		2388	0.03395	--	0.02458	0.00937
4435.44	0.03528	4473.44	0.02677		2392	0.03493	--	0.02457	0.01036
4440.39	0.03291	4480.49	0.02773		2396	0.03598	--	0.02456	0.01142
4445.34	0.03225	4486.15	0.03055		2400	0.03528	--	0.02455	0.01073
4450.3	0.03523	4493.24	0.02959		2404	0.03335	--	0.02454	0.00881
4455.27	0.03241	4500.34	0.02788		2408	0.03228	--	0.02452	0.00776
4460.24	0.03377	4506.03	0.02857		2412	0.0328	--	0.02451	0.00829
4465.23	0.03459	4513.16	0.03033		2416	0.03265	--	0.0245	0.00815
4470.22	0.03111	4520.31	0.02881		2420	0.03245	--	0.02449	0.00796
4475.22	0.03146	4526.04	0.0278		2424	0.03225	--	0.02448	0.00777
4480.23	0.03448	4533.22	0.03057		2428	0.03102	--	0.02447	0.00655
4485.25	0.03615	4540.41	0.03278		2432	0.03181	--	0.02446	0.00735
4490.28	0.03463	4546.18	0.03067		2436	0.03123	--	0.02445	0.00678
4495.31	0.03969	4553.4	0.03195		2440	0.0329	--	0.02444	0.00846
4500.36	0.04128	4560.64	0.03117		2444	0.03531	--	0.02443	0.01088
4505.41	0.04015	4567.9	0.03163		2448	0.03347	--	0.02442	0.00905
4510.47	0.04128	4575.17	0.03086		2452	0.03301	--	0.02441	0.0086
4515.54	0.04219	4581	0.03228		2456	0.03332	--	0.0244	0.00893
4520.62	0.04193	4588.3	0.03245		2460	0.0349	--	0.02438	0.01052
4525.7	0.04093	4595.62	0.03017		2464	0.03455	--	0.02437	0.01018
4530.8	0.04264	4602.96	0.0318		2468	0.03161	--	0.02436	0.00725
4535.9	0.04303	4610.31	0.03418		2472	0.03695	--	0.02435	0.0126
4541.02	0.04164	4617.68	0.03136		2476	0.04047	--	0.02434	0.01613
4546.14	0.0419	4625.07	0.0335		2480	0.03969	--	0.02433	0.01536
4551.27	0.04542	4630.99	0.03353		2484	0.03963	--	0.02432	0.01531
4557.69	0.04549	4638.41	0.03488		2488	0.04162	--	0.02431	0.01731
4564.13	0.04737	4645.85	0.03281		2492	0.04197	--	0.0243	0.01767
4569.29	0.04709	4653.3	0.03341		2496	0.04122	--	0.02429	0.01693
4574.46	0.04727	4660.77	0.03152		2500	0.04311	--	0.02428	0.01883
4579.64	0.05165	4668.26	0.03218		2504	0.04324	--	0.02427	0.01897
4584.82	0.05053	4675.77	0.03155		2508	0.03925	--	0.02425	0.015
4590.02	0.05579	4683.29	0.03308		2512	0.03938	--	0.02424	0.01513
4595.22	0.05364	4690.83	0.03172		2516	0.03917	--	0.02423	0.01494
4600.44	0.05477	4698.39	0.03334		2520	0.03826	--	0.02422	0.01404
4605.66	0.05455	4707.48	0.03097		2524	0.03625	--	0.02421	0.01204
4610.89	0.05356	4715.07	0.03196		2528	0.0341	--	0.0242	0.0099
4617.44	0.05415	4722.69	0.03117		2532	0.03459	--	0.02419	0.0104
4624.01	0.05677	4730.32	0.03191		2536	0.03578	--	0.02418	0.0116
4629.27	0.05298	4737.97	0.03038		2540	0.03534	--	0.02417	0.01117
4634.54	0.04915	4745.64	0.02984		2544	0.03488	--	0.02416	0.01072
4639.82	0.04697	4753.32	0.03018		2548	0.03633	--	0.02415	0.01218
4645.11	0.04569	4762.57	0.02973		2552	0.0381	--	0.02414	0.01396
4650.41	0.04409	4770.3	0.02784		2556	0.03744	--	0.02413	0.01331
4655.72	0.04093	4778.04	0.02903		2560	0.03622	--	0.02412	0.0121
4662.37	0.04266	4787.36	0.02816		2564	0.03466	--	0.02411	0.01055
4669.03	0.04376	4795.14	0.03013		2568	0.03215	--	0.0241	0.00805
4674.37	0.04243	4802.94	0.02843		2572	0.03011	--	0.02409	0.00602
4679.72	0.04073	4812.33	0.02807		2576	0.03161	--	0.02408	0.00753
4685.08	0.03942	4820.17	0.02723		2580	0.03273	--	0.02407	0.00866
4690.44	0.04178	4828.03	0.02845		2584	0.03225	--	0.02406	0.00819
4695.82	0.04208	4837.49	0.02776		2588	0.03205	--	0.02405	0.008
4702.56	0.04547	4846.98	0.02741		2592	0.03022	--	0.02404	0.00618
4709.3	0.04363	4854.9	0.02687		2596	0.03095	--	0.02403	0.00692
4714.71	0.04721	4862.84	0.02712		2600	0.03232	--	0.02402	0.0083
4720.13	0.04738	4872.4	0.02707		2604	0.03193	--	0.024	0.00793
4725.56	0.04964	4881.98	0.02593		2608	0.03117	--	0.02399	0.00718
4732.36	0.04931	4889.99	0.02624		2612	0.03083	--	0.02398	0.00685
4739.17	0.04684	4898.02	0.02575		2616	0.03227	--	0.02398	0.0083
4744.63	0.0467	4907.67	0.02476		2620	0.03381	--	0.02397	0.00984
4750.1	0.04479	4917.36	0.02469		2624	0.0344	--	0.02396	0.01044
4755.58	0.04324	4927.07	0.0266		2628	0.03352	--	0.02395	0.00958
4762.45	0.04039	4936.81	0.02536		2632	0.03032	--	0.02394	0.00638
4769.33	0.04153	4944.95	0.0247		2636	0.03028	--	0.02392	0.00636
4774.84	0.04274	4953.1	0.02425		2640	0.03123	--	0.02391	0.00732
4780.36	0.04224	4962.92	0.02429		2644	0.03168	--	0.0239	0.00778
4787.28	0.04225	4972.76	0.02273		2648	0.03363	--	0.0239	0.00974
4794.21	0.04103	4982.63	0.02256		2652	0.0353	--	0.02389	0.01141
4799.77	0.04114	4992.53	0.02303		2656	0.03549	--	0.02388	0.01162
4805.34	0.04046	5002.46	0.02297		2660	0.03455	--	0.02387	0.01068
4812.31	0.04256	5012.41	0.02274		2664	0.03291	--	0.02386	0.00905
4819.3	0.04346	5022.4	0.02265		2668	0.03164	--	0.02385	0.00779
4824.9	0.04536	5032.41	0.0218		2672	0.03238	--	0.02384	0.00854
4831.91	0.04373	5042.46	0.02077		2676	0.03192	--	0.02383	0.00809
4838.94	0.04302	5052.53	0.01946		2680	0.03163	--	0.02382	0.00781
4844.58	0.04431	5062.63	0.02154		2684	0.03225	--	0.02381	0.00844
4850.22	0.04049	5072.76	0.0213		2688	0.03229	--	0.0238	0.00849
4857.29	0.04244	5081.22	0.02102		2692	0.03185	--	0.02379	0.00806
4864.38	0.04333	5088.01	0.02234		2696	0.03119	--	0.02378	0.00741
4870.06	0.04243	5096.51	0.02289		2700	0.03086	--	0.02377	0.00709
4877.17	0.04241	5106.74	0.02097		2704	0.03105	--	0.02376	0.00729
4884.3	0.04054	5117	0.02233		2708	0.03085	--	0.02375	0.0071
4890.02	0.04018	5127.28	0.02203		2712	0.03002	--	0.02374	0.00628
4897.18	0.03861	5137.6	0.02317		2716	0.03038	--	0.02373	0.00665
4904.35	0.0386	5146.22	0.02416		2720	0.02998	--	0.02372	0.00626
4910.1	0.03417	5153.14	0.02313		2724	0.02843	--	0.02371	0.00472
4917.3	0.03086	5161.8	0.025		2728	0.02769	--	0.02371	0.00398
4924.52	0.0317	5172.21	0.02554		2732	0.02857	--	0.0237	0.00487
4931.75	0.03084	5180.92	0.0242		2736	0.02938	--	0.02369	0.00569
4939	0.02856	5187.9	0.02378		2740	0.02934	--	0.02368	0.00566
4944.81	0.02868	5196.64	0.02291		2744	0.0299	--	0.02367	0.00623
4952.1	0.0313	5207.16	0.02244		2748	0.03125	--	0.02366	0.00759
4959.39	0.02907	5215.95	0.02214		2752	0.03106	--	0.02365	0.00741
4966.7	0.02792	5223	0.02333		2756	0.02977	--	0.02364	0.00613
4974.03	0.02729	5231.83	0.02262		2760	0.02908	--	0.02363	0.00545
4979.9	0.02934	5240.68	0.02382		2764	0.02815	--	0.02362	0.00453
4987.26	0.0271	5247.78	0.02292		2768	0.02685	--	0.02362	0.00323
4994.63	0.0253	5256.67	0.024		2772	0.02833	--	0.02361	0.00472
5002.02	0.02509	5265.58	0.023		2776	0.02879	--	0.0236	0.00519
5009.43	0.02649	5272.73	0.0238		2780	0.02841	--	0.02359	0.00482
5016.85	0.02558	5281.68	0.0264		2784	0.02907	--	0.02358	0.00549
5024.29	0.02564	5290.65	0.02781		2788	0.03011	--	0.02357	0.00654
5031.74	0.02566	5297.85	0.02857		2792	0.03003	--	0.02356	0.00647
5039.22	0.02536	5306.86	0.02803		2796	0.03	--	0.02356	0.00644
5046.71	0.02483	5315.9	0.02795		2800	0.03	--	0.02355	0.00645
5054.21	0.02485	5323.14	0.02874		2804	0.03027	--	0.02354	0.00673
5061.73	0.02739	5330.4	0.02996		2808	0.03176	--	0.02353	0.00823
5069.27	0.02457	5337.68	0.03143		2812	0.03371	--	0.02352	0.01019
5076.83	0.0279	5346.79	0.03146		2816	0.03316	--	0.02351	0.00965
5084.4	0.03325	5355.92	0.03106		2820	0.03323	--	0.02351	0.00973
5091.99	0.03174	5363.25	0.02988		2824	0.03379	--	0.0235	0.01029
5099.6	0.03288	5370.59	0.03058		2828	0.03401	--	0.02349	0.01052
5107.23	0.0362	5377.94	0.02938		2832	0.03682	--	0.02348	0.01334
5116.4	0.03939	5385.31	0.03223		2836	0.0396	--	0.02347	0.01613
5124.06	0.03826	5392.69	0.0303		2840	0.03898	--	0.02347	0.01552
5131.74	0.0415	5400.09	0.034		2844	0.03743	--	0.02346	0.01397
5139.44	0.03945	5407.5	0.03275		2848	0.0386	--	0.02345	0.01515
5147.15	0.0382	5414.92	0.03283		2852	0.03959	--	0.02344	0.01615
5156.43	0.03226	5422.36	0.03124		2856	0.04005	--	0.02343	0.01662
5164.19	0.03048	5429.82	0.03249		2860	0.04089	--	0.02343	0.01746
5171.96	0.02967	5437.29	0.03126		2864	0.04339	--	0.02342	0.01997
5181.3	0.02931	5444.78	0.03014		2868	0.04551	--	0.02341	0.0221
5189.11	0.02785	5452.28	0.03097		2872	0.04337	--	0.0234	0.01997
5196.94	0.027	5459.79	0.0283		2876	0.04321	--	0.0234	0.01981
5206.35	0.02611	5467.32	0.02818		2880	0.04331	--	0.02339	0.01992
5214.22	0.0244	5474.87	0.02858		2884	0.04163	--	0.02338	0.01825
5222.11	0.02953	5482.43	0.02845		2888	0.04038	--	0.02337	0.01701
5231.59	0.02899	5490.01	0.02941		2892	0.04001	--	0.02337	0.01664
5241.1	0.03021	5497.6	0.02939		2896	0.03959	--	0.02336	0.01623
5249.05	0.03195	5505.2	0.02986		2900	0.0372	--	0.02335	0.01385
5257.01	0.03358	5512.83	0.02883		2904	0.03467	--	0.02334	0.01133
5266.59	0.03491	5522.38	0.02802		2908	0.03511	--	0.02334	0.01177
5276.19	0.04043	5531.95	0.02865		2912	0.03566	--	0.02333	0.01233
5285.83	0.03997	5539.62	0.0266		2916	0.03527	--	0.02332	0.01195
5293.88	0.0435	5547.31	0.02351		2920	0.03697	--	0.02331	0.01366
5301.94	0.042	5555.02	0.02587		2924	0.03821	--	0.02331	0.0149
5311.65	0.04419	5562.74	0.02503		2928	0.03637	--	0.0233	0.01307
5321.38	0.04596	5572.42	0.02404		2932	0.03693	--	0.02329	0.01364
5331.13	0.04782	5582.11	0.02563		2936	0.03734	--	0.02329	0.01405
5340.92	0.04588	5589.89	0.02347		2940	0.03747	--	0.02328	0.01419
5350.73	0.0464	5597.68	0.02478		2944	0.03911	--	0.02327	0.01584
5360.57	0.04297	5607.45	0.02553		2948	0.04039	--	0.02327	0.01712
5370.43	0.04506	5617.23	0.02551		2952	0.03795	--	0.02326	0.01469
5378.67	0.04719	5627.05	0.02468		2956	0.03887	--	0.02325	0.01562
5386.94	0.04856	5636.88	0.02367		2960	0.04042	--	0.02324	0.01717
5396.87	0.04967	5646.75	0.02505		2964	0.03959	--	0.02324	0.01635
5406.84	0.05198	5656.63	0.02432		2968	0.03938	--	0.02323	0.01615
5416.83	0.0503	5666.55	0.02326		2972	0.03798	--	0.02322	0.01476
5426.85	0.05133	5676.48	0.023		2976	0.04005	--	0.02322	0.01683
5435.23	0.05009	5686.44	0.02308		2980	0.04179	--	0.02321	0.01858
5441.94	0.05249	5696.43	0.02322		2984	0.04034	--	0.02321	0.01713
5450.35	0.05365	5706.45	0.024		2988	0.0392	--	0.0232	0.016
5460.46	0.05357	5716.48	0.02403		2992	0.04041	--	0.02319	0.01722
5470.61	0.05025	5726.55	0.02353		2996	0.03908	--	0.02319	0.01589
5480.78	0.04781	5736.64	0.02381		3000	0.03732	--	0.02318	0.01414
5490.98	0.04394	5746.76	0.02364		3004	0.03712	--	0.02317	0.01395
5501.21	0.03826	5756.9	0.02366		3008	0.03721	--	0.02317	0.01404
5511.47	0.03681	5765.03	0.02456		3012	0.03584	--	0.02316	0.01268
5520.03	0.03611	5773.18	0.02373		3016	0.03525	--	0.02315	0.0121
5526.9	0.03706	5781.34	0.0245		3020	0.03409	--	0.02315	0.01094
5535.51	0.03557	5791.58	0.02494		3024	0.03282	--	0.02314	0.00968
5545.87	0.0366	5801.83	0.02422		3028	0.03334	--	0.02314	0.0102
5556.25	0.03427	5810.06	0.02294		3032	0.03457	--	0.02313	0.01144
5564.92	0.03654	5818.3	0.02631		3036	0.03535	--	0.02312	0.01223
5571.88	0.03387	5826.56	0.02648		3040	0.03458	--	0.02312	0.01146
5580.59	0.03466	5834.83	0.02614		3044	0.033	--	0.02311	0.00989
5591.07	0.0366	5843.12	0.02644		3048	0.03283	--	0.02311	0.00972
5599.83	0.03983	5851.44	0.02479		3052	0.0337	--	0.0231	0.0106
5606.85	0.0357	5859.76	0.02519		3056	0.03262	--	0.02309	0.00953
5615.64	0.03404	5868.1	0.0259		3060	0.03168	--	0.02309	0.00859
5624.46	0.03126	5876.47	0.02445		3064	0.03231	--	0.02308	0.00923
5631.52	0.03366	5884.85	0.0252		3068	0.03385	--	0.02308	0.01077
5640.38	0.03033	5893.24	0.02619		3072	0.03531	--	0.02307	0.01224
5651.03	0.03046	5901.65	0.02566		3076	0.0355	--	0.02306	0.01244
5659.93	0.03073	5912.2	0.02664		3080	0.03404	--	0.02306	0.01098
5667.06	0.02908	5922.77	0.0272		3084	0.0338	--	0.02305	0.01075
5674.21	0.03057	5931.24	0.02746		3088	0.03571	--	0.02305	0.01266
5681.37	0.02906	5941.86	0.02752		3092	0.03544	--	0.02304	0.0124
5690.34	0.02794	5952.5	0.02795		3096	0.03548	--	0.02304	0.01244
5699.33	0.02911	5961.04	0.02618		3100	0.03648	--	0.02303	0.01345
5706.54	0.02952	5971.74	0.02633		3104	0.03719	--	0.02303	0.01417
5715.57	0.02849	5982.46	0.02543		3108	0.03601	--	0.02302	0.01299
5724.62	0.02845	5991.06	0.02494		3112	0.03372	--	0.02301	0.01071
5731.88	0.02858	5999.68	0.02711		3116	0.03551	--	0.02301	0.0125
5739.15	0.02779	6008.31	0.027		3120	0.03741	--	0.023	0.01441
5746.44	0.02577	6016.96	0.02396		3124	0.03745	--	0.023	0.01445
5755.56	0.02942	6025.63	0.02474		3128	0.03713	--	0.02299	0.01414
5764.71	0.03117	6034.32	0.02579		3132	0.03653	--	0.02299	0.01354
5772.04	0.03052	6043.03	0.02568		3136	0.03919	--	0.02298	0.01621
5779.39	0.03174	6051.76	0.02597		3140	0.03836	--	0.02298	0.01538
5786.75	0.03413	6060.5	0.02707		3144	0.03516	--	0.02297	0.01219
5794.13	0.03615	6069.26	0.02723		3148	0.03555	--	0.02297	0.01258
5801.52	0.03495	6078.04	0.02823		3152	0.0339	--	0.02296	0.01094
5808.92	0.03497	6086.84	0.02509		3156	0.0331	--	0.02296	0.01014
5816.34	0.03513	6095.66	0.02869		3160	0.0333	--	0.02295	0.01035
5823.77	0.03403	6106.71	0.02971		3164	0.03362	--	0.02295	0.01067
5831.22	0.03455	6117.78	0.0304		3168	0.03299	--	0.02294	0.01005
5838.68	0.03744	6126.67	0.03172		3172	0.03206	--	0.02294	0.00912
5846.16	0.03988	6135.57	0.03082		3176	0.03306	--	0.02293	0.01013
5853.65	0.0398	6144.49	0.03228		3180	0.03201	--	0.02293	0.00908
5861.15	0.03843	6153.43	0.0312		3184	0.03081	--	0.02292	0.00789
5868.67	0.03916	6162.39	0.0328		3188	0.03138	--	0.02292	0.00846
5876.2	0.03819	6171.36	0.0341		3192	0.03167	--	0.02291	0.00876
5883.75	0.0398	6180.36	0.03172		3196	0.03295	--	0.0229	0.01005
5891.31	0.04389	6191.63	0.03296		3200	0.03334	--	0.0229	0.01044
5898.89	0.04203	6202.93	0.03256		3204	0.03322	--	0.02289	0.01033
5906.48	0.04636	6212	0.03079		3208	0.03492	--	0.02289	0.01203
5914.09	0.04288	6221.08	0.03263		3212	0.03659	--	0.02289	0.0137
5921.71	0.04008	6230.18	0.033		3216	0.03423	--	0.02288	0.01135
5931.26	0.04225	6239.3	0.03121		3220	0.03425	--	0.02288	0.01137
5940.83	0.03866	6248.44	0.03255		3224	0.03576	--	0.02287	0.01289
5948.51	0.03793	6257.6	0.03373		3228	0.03615	--	0.02287	0.01328
5956.19	0.03747	6266.78	0.03035		3232	0.03795	--	0.02286	0.01509
5963.9	0.03761	6275.98	0.03119		3236	0.03622	--	0.02286	0.01336
5971.61	0.03671	6285.2	0.03054		3240	0.03482	--	0.02285	0.01197
5981.28	0.03673	6296.75	0.02967		3244	0.0361	--	0.02285	0.01325
5990.98	0.03455	6308.33	0.02869		3248	0.03794	--	0.02284	0.0151
5998.75	0.03535	6317.62	0.03087		3252	0.0382	--	0.02284	0.01536
6006.53	0.03601	6326.93	0.02883		3256	0.03713	--	0.02283	0.0143
6016.29	0.03666	6336.25	0.02717		3260	0.03709	--	0.02283	0.01426
6026.07	0.03959	6345.6	0.0296		3264	0.03886	--	0.02283	0.01603
6035.87	0.03697	6354.97	0.02817		3268	0.03947	--	0.02282	0.01665
6045.69	0.03553	6366.71	0.02726		3272	0.0365	--	0.02282	0.01368
6055.54	0.03755	6378.48	0.02734		3276	0.03427	--	0.02281	0.01146
6065.42	0.03756	6387.91	0.02861		3280	0.034	--	0.02281	0.01119
6073.34	0.03981	6397.37	0.02751		3284	0.03412	--	0.0228	0.01132
6081.27	0.03868	6406.85	0.02886		3288	0.03349	--	0.0228	0.01069
6091.2	0.03826	6416.35	0.02793		3292	0.03365	--	0.02279	0.01086
6101.17	0.03962	6425.87	0.0267		3296	0.03332	--	0.02279	0.01053
6111.15	0.03997	6435.41	0.02792		3300	0.03357	--	0.02279	0.01078
6121.16	0.04005	6444.97	0.02803		3304	0.03388	--	0.02278	0.0111
6129.19	0.0406	6454.55	0.02859		3308	0.03353	--	0.02278	0.01075
6137.23	0.04235	6464.15	0.02803		3312	0.03469	--	0.02277	0.01192
6145.29	0.04322	6473.78	0.02792		3316	0.03567	--	0.02277	0.0129
6155.39	0.04108	6483.42	0.02736		3320	0.03323	--	0.02277	0.01047
6165.51	0.03842	6493.09	0.02694		3324	0.03134	--	0.02276	0.00858
6175.65	0.0411	6502.77	0.02824		3328	0.03224	--	0.02276	0.00948
6185.82	0.04074	6512.48	0.0257		3332	0.03185	--	0.02275	0.0091
6193.98	0.04406	6522.21	0.0271		3336	0.03312	--	0.02275	0.01037
6202.15	0.0427	6531.95	0.02817		3340	0.0333	--	0.02274	0.01056
6210.33	0.0456	6541.72	0.02737		3344	0.03218	--	0.02274	0.00944
6218.53	0.04906	6551.52	0.02794		3348	0.03265	--	0.02274	0.00991
6226.75	0.04713	6561.33	0.0278		3352	0.03411	--	0.02273	0.01138
6234.99	0.04785	6571.16	0.02595		3356	0.03248	--	0.02273	0.00975
6245.31	0.04914	6581.02	0.02432		3360	0.03198	--	0.02272	0.00926
6255.65	0.04786	6590.89	0.02646		3364	0.03341	--	0.02272	0.01069
6263.94	0.04627	6600.79	0.02549		3368	0.03369	--	0.02272	0.01097
6272.25	0.04292	6610.71	0.026		3372	0.03307	--	0.02271	0.01036
6280.58	0.04102	6620.65	0.02804		3376	0.03406	--	0.02271	0.01135
6291.01	0.04067	6630.62	0.02594		3380	0.03409	--	0.0227	0.01139
6301.47	0.03906	6640.6	0.0249		3384	0.03318	--	0.0227	0.01048
6309.85	0.0371	6650.61	0.02455		3388	0.03279	--	0.0227	0.01009
6318.26	0.03886	6660.64	0.02586		3392	0.03168	--	0.02269	0.00899
6326.67	0.0389	6670.69	0.02586		3396	0.02985	--	0.02269	0.00716
6335.11	0.04101	6680.77	0.0248		3400	0.02984	--	0.02269	0.00715
6345.68	0.04027	6690.86	0.02522		3404	0.02981	--	0.02268	0.00713
6356.27	0.04084	6700.98	0.02493		3408	0.02935	--	0.02268	0.00667
6364.77	0.03804	6711.12	0.02564		3412	0.03119	--	0.02267	0.00852
6375.41	0.03609	6721.28	0.02348		3416	0.02997	--	0.02267	0.0073
6386.08	0.03581	6731.46	0.02543		3420	0.02996	--	0.02267	0.00729
6394.63	0.03652	6741.67	0.02388		3424	0.03037	--	0.02266	0.00771
6405.35	0.03518	6751.9	0.02323		3428	0.02959	--	0.02266	0.00693
6416.09	0.03673	6762.15	0.02346		3432	0.02986	--	0.02266	0.0072
6424.71	0.03596	6772.43	0.02352		3436	0.03031	--	0.02265	0.00766
6435.5	0.03488	6782.73	0.02445		3440	0.03133	--	0.02265	0.00868
6446.32	0.03512	6793.05	0.02419		3444	0.03161	--	0.02264	0.00897
6455	0.03454	6803.39	0.02546		3448	0.03119	--	0.02264	0.00855
6463.69	0.03567	6813.76	0.02706		3452	0.03197	--	0.02264	0.00933
6472.4	0.03448	6824.14	0.02721		3456	0.03115	--	0.02263	0.00852
6481.14	0.03392	6834.56	0.02825		3460	0.02905	--	0.02263	0.00642
6489.88	0.03304	6844.99	0.02837		3464	0.02865	--	0.02263	0.00602
6500.84	0.03497	6855.45	0.02718		3468	0.0306	--	0.02262	0.00798
6511.83	0.03649	6865.93	0.03072		3472	0.03102	--	0.02262	0.0084
6520.64	0.03623	6876.44	0.03157		3476	0.02926	--	0.02262	0.00664
6529.46	0.03691	6886.96	0.03328		3480	0.02901	--	0.02261	0.0064
6540.52	0.03596	6897.52	0.03537		3484	0.0287	--	0.02261	0.00609
6551.61	0.03763	6908.09	0.03557		3488	0.02737	--	0.02261	0.00476
6560.5	0.03635	6918.69	0.03676		3492	0.02806	--	0.0226	0.00546
6569.41	0.03394	6929.31	0.03599		3496	0.03066	--	0.0226	0.00806
6578.34	0.03414	6939.96	0.03795		3500	0.02978	--	0.0226	0.00719
6587.28	0.03235	6950.63	0.03777		3504	0.02807	--	0.02259	0.00548
6596.24	0.03318	6961.32	0.03746		3508	0.02901	--	0.02259	0.00642
6605.23	0.03005	6972.04	0.03681		3512	0.02908	--	0.02259	0.0065
6614.23	0.0294	6982.78	0.03698		3516	0.02913	--	0.02258	0.00655
6625.5	0.02669	6993.55	0.03682		3520	0.02815	--	0.02258	0.00557
6636.81	0.02951	7004.34	0.03496		3524	0.02784	--	0.02257	0.00527
6645.87	0.0279	7015.16	0.03453		3528	0.02926	--	0.02257	0.00669
6654.95	0.02861	7025.99	0.03434		3532	0.02972	--	0.02257	0.00715
6664.06	0.02719	7036.86	0.03332		3536	0.02881	--	0.02256	0.00625
6673.18	0.02864	7047.75	0.03155		3540	0.02791	--	0.02256	0.00535
6682.32	0.02833	7058.66	0.03264		3544	0.02695	--	0.02256	0.00439
6691.48	0.02842	7069.59	0.03017		3548	0.02636	--	0.02255	0.00381
6700.65	0.03116	7080.56	0.02917		3552	0.02782	--	0.02255	0.00527
6709.85	0.03048	7091.54	0.02984		3556	0.02984	--	0.02255	0.00729
6719.06	0.03143	7102.55	0.03082		3560	0.02749	--	0.02254	0.00495
6730.61	0.03224	7113.59	0.03063		3564	0.02601	--	0.02254	0.00347
6742.19	0.03282	7124.65	0.02878		3568	0.02828	--	0.02254	0.00574
6751.47	0.03297	7135.74	0.02912		3572	0.02977	--	0.02253	0.00724
6760.77	0.03769	7146.85	0.02848		3576	0.03027	--	0.02253	0.00774
6770.09	0.03747	7157.98	0.02909		3580	0.02882	--	0.02253	0.00629
6779.43	0.03785	7169.15	0.02787		3584	0.02719	--	0.02253	0.00466
6788.79	0.03781	7180.33	0.0282		3588	0.02602	--	0.02252	0.0035
6798.17	0.03816	7191.55	0.02668		3592	0.02522	--	0.02252	0.0027
6807.57	0.03819	7202.78	0.02745		3596	0.02532	--	0.02252	0.0028
6816.98	0.0364	7214.05	0.02618		3600	0.02417	--	0.02251	0.00166
6826.42	0.03636	7225.34	0.02757		3604	0.02249	--	0.02251	-1.9e-05
6835.88	0.03654	7236.65	0.02706		3608	0.023	--	0.02251	0.000494
6845.35	0.03833	7247.99	0.02913		3612	0.02521	--	0.0225	0.00271
6854.85	0.03871	7259.36	0.02753		3616	0.02649	--	0.0225	0.00399
6864.37	0.04372	7270.75	0.02752		3620	0.02669	--	0.0225	0.00419
6873.9	0.04605	7282.17	0.02722		3624	0.02696	--	0.02249	0.00447
6883.46	0.04767	7293.61	0.02744		3628	0.02837	--	0.02249	0.00588
6893.04	0.05138	7305.09	0.02532		3632	0.02938	--	0.02249	0.00689
6902.63	0.05462	7316.58	0.0273		3636	0.02788	--	0.02248	0.0054
6912.25	0.05367	7328.11	0.02551		3640	0.02815	--	0.02248	0.00567
6921.89	0.05672	7339.66	0.02566		3644	0.02926	--	0.02248	0.00678
6931.54	0.05511	7351.23	0.02602		3648	0.0282	--	0.02247	0.00573
6941.22	0.05375	7362.84	0.0265		3652	0.02631	--	0.02247	0.00384
6950.92	0.04891	7374.47	0.02609		3656	0.02666	--	0.02247	0.00419
6960.64	0.04626	7386.12	0.02788		3660	0.02804	--	0.02246	0.00558
6970.37	0.04774	7397.81	0.02602		3664	0.0291	--	0.02246	0.00664
6980.13	0.04531	7409.52	0.02711		3668	0.02954	--	0.02246	0.00708
6989.91	0.04412	7421.26	0.0262		3672	0.03075	--	0.02245	0.0083
6999.71	0.04444	7433.02	0.02685		3676	0.03159	--	0.02245	0.00914
7009.53	0.04472	7444.81	0.02668		3680	0.03146	--	0.02245	0.00901
7019.37	0.0433	7456.63	0.02719		3684	0.03171	--	0.02245	0.00926
7029.23	0.04222	7468.48	0.02729		3688	0.03249	--	0.02244	0.01005
7039.12	0.0418	7480.35	0.02711		3692	0.03188	--	0.02244	0.00944
7049.02	0.03989	7492.25	0.02721		3696	0.03009	--	0.02244	0.00765
7058.94	0.03882	7504.18	0.02618		3700	0.02884	--	0.02243	0.00641
7068.89	0.03649	7516.14	0.02697		3704	0.0288	--	0.02243	0.00637
7078.86	0.03735	7528.12	0.02745		3708	0.0289	--	0.02243	0.00647
7088.85	0.03596	7540.13	0.02835		3712	0.02975	--	0.02242	0.00733
7098.85	0.03382	7552.17	0.0296		3716	0.03074	--	0.02242	0.00832
7108.88	0.03531	7564.24	0.03038		3720	0.02929	--	0.02242	0.00687
7118.94	0.03421	7576.34	0.02978		3724	0.02946	--	0.02242	0.00704
7129.01	0.03373	7588.46	0.03053		3728	0.03169	--	0.02241	0.00928
7139.1	0.03211	7600.61	0.03289		3732	0.03024	--	0.02241	0.00783
7149.22	0.03326	7612.8	0.03222		3736	0.02933	--	0.02241	0.00692
7159.36	0.0325	7625.01	0.03334		3740	0.02893	--	0.0224	0.00653
7169.52	0.03124	7637.24	0.03553		3744	0.03002	--	0.0224	0.00762
7179.7	0.03476	7649.51	0.03674		3748	0.03203	--	0.0224	0.00963
7189.9	0.03485	7661.81	0.0374		3752	0.03215	--	0.02239	0.00976
7200.12	0.03533	7674.13	0.03902		3756	0.0316	--	0.02239	0.00921
7210.37	0.03268	7686.48	0.03893		3760	0.03191	--	0.02239	0.00952
7220.64	0.03495	7698.87	0.03916		3764	0.03266	--	0.02238	0.01028
7230.93	0.03419	7711.28	0.03994		3768	0.03296	--	0.02238	0.01058
7241.24	0.03616	7723.72	0.04022		3772	0.03334	--	0.02238	0.01096
7251.58	0.03447	7736.19	0.04097		3776	0.03433	--	0.02237	0.01196
7261.93	0.03749	7748.69	0.03778		3780	0.03295	--	0.02237	0.01058
7272.31	0.03487	7761.21	0.03567		3784	0.03259	--	0.02237	0.01022
7282.71	0.03219	7773.77	0.03662		3788	0.03426	--	0.02237	0.01189
7293.14	0.03183	7786.36	0.03508		3792	0.0343	--	0.02236	0.01194
7303.58	0.03166	7798.98	0.03489		3796	0.0347	--	0.02236	0.01234
7314.05	0.02987	7811.62	0.03367		3800	0.03352	--	0.02236	0.01116
7324.54	0.03143	7824.3	0.0344		3804	0.03218	--	0.02235	0.00983
7335.06	0.03025	7837.01	0.03116		3808	0.03285	--	0.02235	0.0105
7345.59	0.03171	7849.75	0.03023		3812	0.03328	--	0.02235	0.01093
7356.15	0.03006	7862.52	0.03117		3816	0.0332	--	0.02234	0.01086
7366.73	0.03069	7875.31	0.02943		3820	0.03376	--	0.02234	0.01142
7377.34	0.03034	7888.14	0.02924		3824	0.03515	--	0.02234	0.01281
7387.97	0.03263	7901	0.02827		3828	0.03595	--	0.02234	0.01362
7398.62	0.03193	7913.89	0.02652		3832	0.03519	--	0.02233	0.01286
7409.29	0.0334	7926.81	0.02591		3836	0.03557	--	0.02233	0.01324
7419.99	0.03692	7939.76	0.02558		3840	0.03673	--	0.02233	0.0144
7430.71	0.03647	7952.74	0.02625		3844	0.03659	--	0.02232	0.01427
7441.45	0.03508	7965.75	0.02625		3848	0.03508	--	0.02232	0.01276
7452.22	0.03619	7978.8	0.02789		3852	0.0353	--	0.02232	0.01298
7463.01	0.034	7991.87	0.02757		3856	0.03758	--	0.02231	0.01527
7473.82	0.03405	8004.98	0.02987		3860	0.03578	--	0.02231	0.01347
7484.66	0.03203	8018.11	0.02935		3864	0.03312	--	0.02231	0.01081
7495.52	0.03202	8031.28	0.03014		3868	0.03323	--	0.0223	0.01093
7506.41	0.03202	8044.48	0.03166		3872	0.03491	--	0.0223	0.01261
7517.32	0.03397	8057.72	0.03291		3876	0.03673	--	0.0223	0.01443
7528.25	0.03576	8070.98	0.03133		3880	0.03742	--	0.02229	0.01513
7539.2	0.03516	8084.27	0.03154		3884	0.03771	--	0.02229	0.01542
7550.19	0.03643	8097.6	0.03222		3888	0.03747	--	0.02229	0.01518
7561.19	0.03802	8110.96	0.03138		3892	0.03766	--	0.02228	0.01538
7572.22	0.0383	8124.35	0.03052		3896	0.0389	--	0.02228	0.01662
7583.27	0.03818	8137.78	0.03095		3900	0.03939	--	0.02228	0.01711
7594.35	0.03925	8151.23	0.03032		3904	0.03873	--	0.02227	0.01646
7605.45	0.03931	8164.72	0.02849		3908	0.03835	--	0.02227	0.01608
7616.58	0.04142	8178.24	0.02828		3912	0.03838	--	0.02227	0.01611
7627.73	0.04643	8191.8	0.02919		3916	0.03706	--	0.02226	0.0148
7638.9	0.05348	8205.39	0.02867		3920	0.03823	--	0.02226	0.01597
7650.1	0.05581	8219	0.028		3924	0.03929	--	0.02226	0.01703
7661.33	0.06284	8232.66	0.02772		3928	0.0385	--	0.02225	0.01625
7672.57	0.06454	8246.34	0.02852		3932	0.03771	--	0.02225	0.01546
7683.85	0.06437	8260.06	0.02737		3936	0.04007	--	0.02225	0.01782
7695.15	0.06198	8273.81	0.02698		3940	0.04101	--	0.02224	0.01877
7706.47	0.05723	8287.6	0.02658		3944	0.04087	--	0.02224	0.01863
7717.82	0.05455	8301.42	0.02708		3948	0.03985	--	0.02224	0.01761
7729.19	0.04807	8315.27	0.02577		3952	0.03927	--	0.02223	0.01704
7740.59	0.04682	8329.16	0.02754		3956	0.03912	--	0.02223	0.01689
7752.02	0.04511	8343.08	0.02862		3960	0.03782	--	0.02223	0.01559
7763.47	0.04463	8357.03	0.02946		3964	0.03725	--	0.02222	0.01503
7774.94	0.04296	8371.02	0.03135		3968	0.03764	--	0.02222	0.01542
7786.44	0.04263	8385.05	0.0332		3972	0.03784	--	0.02222	0.01562
7797.97	0.0412	8399.1	0.03424		3976	0.03778	--	0.02221	0.01557
7809.52	0.04088	8413.19	0.03638		3980	0.03467	--	0.02221	0.01246
7821.1	0.03827	8427.32	0.03771		3984	0.03353	--	0.02221	0.01132
7832.7	0.03747	8441.48	0.03863		3988	0.03469	--	0.0222	0.01249
7844.33	0.03577	8455.68	0.04034		3992	0.0344	--	0.0222	0.0122
7855.99	0.03302	8469.91	0.04075		3996	0.03435	--	0.02219	0.01215
7867.67	0.03178	8484.17	0.04002		4000	0.03453	--	0.02219	0.01234
7879.38	0.03236	8498.47	0.04049		4004	0.03364	--	0.02219	0.01145
7891.11	0.03092	8512.81	0.03904		4008	0.03325	--	0.02219	0.01107
7902.87	0.03006	8527.18	0.04007		4012	0.0332	--	0.02218	0.01102
7914.66	0.02959	8541.58	0.03727		4016	0.03245	--	0.02218	0.01027
7926.47	0.02967	8556.02	0.03784		4020	0.03199	--	0.02217	0.00982
7938.31	0.02949	8570.5	0.03691		4024	0.03172	--	0.02217	0.00955
7950.17	0.03187	8585.01	0.03511		4028	0.03106	--	0.02217	0.00889
7962.07	0.03085	8599.56	0.03612		4032	0.03084	--	0.02216	0.00868
7973.99	0.03131	8614.15	0.03435		4036	0.03056	--	0.02216	0.0084
7985.93	0.03213	8628.77	0.03432		4040	0.03127	--	0.02216	0.00911
7997.91	0.03134	8643.43	0.03308		4044	0.03107	--	0.02215	0.00892
8009.91	0.03324	8658.12	0.03349		4048	0.0312	--	0.02215	0.00905
8021.93	0.03456	8672.85	0.03255		4052	0.0331	--	0.02214	0.01096
8033.99	0.0387	8687.62	0.03141		4056	0.03056	--	0.02214	0.00842
8046.07	0.04207	8702.42	0.03197		4060	0.03028	--	0.02214	0.00814
8058.18	0.04623	8717.26	0.03193		4064	0.0308	--	0.02213	0.00867
8070.31	0.04753	8732.14	0.03227		4068	0.03054	--	0.02213	0.00841
8082.48	0.0486	8747.06	0.03442		4072	0.03025	--	0.02212	0.00813
8094.67	0.04855	8762.01	0.03232		4076	0.02898	--	0.02212	0.00686
8106.89	0.04795	8776.99	0.03437		4080	0.02977	--	0.02212	0.00765
8119.14	0.04295	8792.02	0.03425		4084	0.03091	--	0.02211	0.0088
8131.41	0.04097	8807.09	0.03427		4088	0.03118	--	0.02211	0.00907
8143.72	0.03906	8822.19	0.03245		4092	0.03113	--	0.02211	0.00903
8156.04	0.03862	8837.33	0.0315		4096	0.02965	--	0.0221	0.00755
8168.4	0.03701	8852.5	0.03313		4100	0.03034	--	0.0221	0.00824
8180.79	0.03936	8867.72	0.03232		4104	0.03039	--	0.02209	0.0083
8193.2	0.03889	8882.98	0.03022		4108	0.02977	--	0.02209	0.00768
8205.65	0.03714	8898.27	0.02845		4112	0.03039	--	0.02209	0.0083
8218.12	0.03794	8913.6	0.02891		4116	0.03034	--	0.02208	0.00826
8230.62	0.03788	8928.97	0.02833		4120	0.02915	--	0.02208	0.00707
8243.15	0.03491	8944.37	0.02986		4124	0.02772	--	0.02207	0.00565
8255.71	0.03496	8959.82	0.02837		4128	0.02774	--	0.02207	0.00567
8268.29	0.03339	8975.31	0.02793		4132	0.02699	--	0.02206	0.00493
8280.91	0.03297	8990.83	0.02964		4136	0.02525	--	0.02206	0.00319
8293.55	0.03316	9006.4	0.02918		4140	0.02493	--	0.02206	0.00287
8306.23	0.03248	9022	0.02958		4144	0.02476	--	0.02205	0.00271
8318.93	0.03301	9037.64	0.02934		4148	0.02517	--	0.02205	0.00312
8331.66	0.0322	9053.32	0.03013		4152	0.0258	--	0.02204	0.00376
8344.42	0.03257	9069.05	0.032		4156	0.02707	--	0.02204	0.00503
8357.21	0.03446	9084.81	0.03224		4160	0.02614	--	0.02203	0.00411
8370.03	0.03506	9100.61	0.03155		4164	0.02409	--	0.02203	0.00206
8382.88	0.04	9116.45	0.03326		4168	0.0242	--	0.02202	0.00217
8395.76	0.04302	9132.34	0.03397		4172	0.02511	--	0.02202	0.00309
8408.67	0.04828	9148.26	0.03548		4176	0.0246	--	0.02202	0.00258
8421.61	0.05466	9164.22	0.03621		4180	0.02483	--	0.02201	0.00282
8434.58	0.06049	9180.23	0.03617		4184	0.02446	--	0.02201	0.00245
8447.57	0.06292	9196.27	0.03554		4188	0.02378	--	0.022	0.00178
8460.6	0.06452	9212.36	0.03528		4192	0.02523	--	0.022	0.00323
8473.66	0.06096	9228.49	0.0368		4196	0.02645	--	0.02199	0.00446
8486.75	0.05717	9244.66	0.03673		4200	0.02571	--	0.02199	0.00372
8499.87	0.05169	9260.87	0.03759		4204	0.02434	--	0.02198	0.00236
8513.02	0.04684	9277.12	0.03688		4208	0.02519	--	0.02198	0.00321
8526.2	0.04462	9293.41	0.03732		4212	0.02621	--	0.02197	0.00424
8539.41	0.0431	9309.75	0.03458		4216	0.02611	--	0.02197	0.00414
8552.66	0.04489	9326.12	0.03482		4220	0.0265	--	0.02196	0.00454
8565.93	0.04595	9342.54	0.03511		4224	0.02605	--	0.02196	0.00409
8579.23	0.04534	9359.01	0.03502		4228	0.02794	--	0.02195	0.00599
8592.57	0.04706	9375.51	0.03346		4232	0.03023	--	0.02195	0.00828
8605.94	0.0457	9392.06	0.03367		4236	0.02766	--	0.02195	0.00571
8619.33	0.04587	9408.65	0.0338		4240	0.02867	--	0.02194	0.00673
8632.76	0.04482	9425.28	0.03412		4244	0.02889	--	0.02194	0.00695
8646.22	0.04143	9441.95	0.03329		4248	0.02879	--	0.02193	0.00686
8659.72	0.04206	9458.67	0.03244		4252	0.0309	--	0.02193	0.00897
8673.24	0.03968	9475.43	0.03383		4256	0.02911	--	0.02192	0.00719
8686.79	0.04011	9492.24	0.03399		4260	0.02973	--	0.02192	0.00781
8700.38	0.04063	9509.08	0.03395		4264	0.03159	--	0.02191	0.00968
8714	0.04213	9525.98	0.03363		4268	0.03155	--	0.02191	0.00964
8727.65	0.04303	9542.91	0.03253		4272	0.03135	--	0.0219	0.00945
8741.34	0.04325	9559.89	0.03179		4276	0.03103	--	0.0219	0.00913
8755.05	0.04142	9576.92	0.03285		4280	0.03219	--	0.02189	0.0103
8768.8	0.04166	9593.99	0.03163		4284	0.0344	--	0.02189	0.01251
8782.58	0.03957	9611.1	0.03011		4288	0.03569	--	0.02188	0.01381
8796.39	0.03926	9628.26	0.03098		4292	0.03466	--	0.02188	0.01278
8810.24	0.03808	9645.46	0.03119		4296	0.03222	--	0.02187	0.01035
8824.12	0.0372	9662.71	0.03146		4300	0.03178	--	0.02187	0.00991
8838.03	0.0361	9680	0.03326		4304	0.03149	--	0.02186	0.00963
8851.97	0.03707	9697.34	0.03153		4308	0.03057	--	0.02186	0.00871
8865.95	0.03732	9714.72	0.03206		4312	0.03152	--	0.02185	0.00967
8879.96	0.03675	9732.15	0.0326		4316	0.03111	--	0.02185	0.00926
8894	0.03673	9749.63	0.0332		4320	0.02937	--	0.02184	0.00753
8908.08	0.03532	9767.15	0.03245		4324	0.02922	--	0.02184	0.00738
8922.19	0.03606	9784.71	0.03271		4328	0.02874	--	0.02183	0.00691
8936.34	0.03354	9802.33	0.03188		4332	0.02832	--	0.02183	0.0065
8950.52	0.03322	9819.99	0.03248		4336	0.03028	--	0.02182	0.00846
8964.73	0.03251	9837.69	0.03286		4340	0.03128	--	0.02182	0.00947
8978.98	0.03304	9855.44	0.03395		4344	0.03117	--	0.02181	0.00936
8993.26	0.03158	9873.24	0.03156		4348	0.03127	--	0.0218	0.00947
9007.57	0.03359	9891.09	0.03059		4352	0.03294	--	0.0218	0.01114
9021.92	0.03467	9908.98	0.0322		4356	0.03457	--	0.02179	0.01278
9036.3	0.03482	9926.93	0.03337		4360	0.03363	--	0.02179	0.01184
9050.72	0.03652	9944.91	0.03487		4364	0.03358	--	0.02178	0.0118
9065.17	0.03843	9962.95	0.03546		4368	0.0337	--	0.02178	0.01192
9079.66	0.04071	9981.03	0.03632		4372	0.0328	--	0.02177	0.01103
9094.18	0.04259	9999.17	0.03688		4376	0.03377	--	0.02177	0.012
9108.73	0.04467	10017.4	0.03782		4380	0.03402	--	0.02176	0.01226
9123.33	0.04576	10035.6	0.03654		4384	0.03227	--	0.02176	0.01051
9137.95	0.04663	10053.9	0.03737		4388	0.03226	--	0.02175	0.01051
9152.61	0.04663	10072.2	0.03477		4392	0.03331	--	0.02175	0.01156
9167.31	0.04836	10090.5	0.03607		4396	0.03248	--	0.02174	0.01074
9182.04	0.05002	10109	0.03335		4400	0.03239	--	0.02174	0.01065
9196.81	0.0503	10127.5	0.03363		4404	0.03266	--	0.02173	0.01093
9211.62	0.05081	10146	0.03331		4408	0.03116	--	0.02173	0.00943
9226.46	0.04954	10164.5	0.03152		4412	0.03021	--	0.02172	0.00849
9241.33	0.04495	10183.2	0.03135		4416	0.03117	--	0.02172	0.00945
9256.24	0.04569	10201.8	0.03111		4420	0.03106	--	0.02171	0.00935
9271.19	0.04507	10220.6	0.03203		4424	0.03045	--	0.0217	0.00875
9286.18	0.04351	10239.3	0.03125		4428	0.03054	--	0.0217	0.00884
9301.2	0.04345	10258.2	0.03077		4432	0.03138	--	0.02169	0.00968
9316.25	0.04287	10277	0.03056		4436	0.03024	--	0.02169	0.00855
9331.35	0.04295	10296	0.03167		4440	0.02876	--	0.02168	0.00708
9346.48	0.04348	10314.9	0.03143		4444	0.02883	--	0.02168	0.00715
9361.65	0.04137	10334	0.03133		4448	0.02869	--	0.02167	0.00702
9376.85	0.04129	10353	0.03223		4452	0.02871	--	0.02167	0.00704
9392.09	0.04018	10372.2	0.03169		4456	0.02752	--	0.02166	0.00586
9407.37	0.04208	10391.3	0.03229		4460	0.02729	--	0.02166	0.00563
9422.69	0.04189	10410.6	0.03305		4464	0.02858	--	0.02165	0.00693
9438.04	0.04218	10429.9	0.03348		4468	0.02885	--	0.02165	0.0072
9453.43	0.04216	10449.2	0.03299		4472	0.02848	--	0.02164	0.00684
9468.86	0.0429	10468.6	0.03415		4476	0.02857	--	0.02164	0.00693
9484.33	0.04182	10488	0.0345		4480	0.0296	--	0.02163	0.00797
9499.84	0.04118	10507.5	0.03587		4484	0.03156	--	0.02163	0.00993
9515.38	0.03938	10527.1	0.03714		4488	0.03269	--	0.02162	0.01107
9530.96	0.03999	10546.7	0.03582		4492	0.03227	--	0.02162	0.01065
9546.58	0.04069	10566.3	0.03801		4496	0.03195	--	0.02161	0.01034
9562.24	0.03785	10586	0.03776		4500	0.0321	--	0.02161	0.01049
9577.94	0.04021	10605.8	0.0378		4504	0.03267	--	0.0216	0.01107
9593.67	0.03884	10625.6	0.03734		4508	0.03345	--	0.0216	0.01185
9609.45	0.04056	10645.5	0.03829		4512	0.03387	--	0.02159	0.01228
9625.26	0.04015	10665.4	0.03923		4516	0.03377	--	0.02159	0.01218
9641.11	0.03823	10685.4	0.03899		4520	0.03325	--	0.02158	0.01167
9657	0.03789	10705.4	0.03869		4524	0.0323	--	0.02158	0.01072
9672.94	0.03781	10725.5	0.03867		4528	0.03262	--	0.02157	0.01105
9688.91	0.03847	10745.7	0.03772		4532	0.03426	--	0.02157	0.01269
9704.92	0.03817	10765.9	0.03826		4536	0.03566	--	0.02156	0.0141
9720.97	0.03895	10786.1	0.03779		4540	0.03586	--	0.02156	0.0143
9737.06	0.037	10806.4	0.03931		4544	0.03469	--	0.02156	0.01313
9753.19	0.03917	10826.8	0.03857		4548	0.03486	--	0.02155	0.01331
9769.36	0.0382	10847.2	0.03641		4552	0.03629	--	0.02155	0.01475
9785.57	0.03805	10867.7	0.03747		4556	0.03622	--	0.02154	0.01468
9801.82	0.03672	10888.2	0.03683		4560	0.03632	--	0.02154	0.01478
9818.11	0.03925	10908.8	0.03706		4564	0.03653	--	0.02153	0.015
9834.44	0.03801	10929.5	0.03589		4568	0.03649	--	0.02153	0.01496
9850.82	0.03808	10950.2	0.03584		4572	0.03671	--	0.02152	0.01519
9867.23	0.03617	10971	0.0367		4576	0.03736	--	0.02152	0.01584
9883.69	0.03661	10991.8	0.03496		4580	0.03796	--	0.02151	0.01645
9900.19	0.0399	11012.7	0.03731		4584	0.03895	--	0.02151	0.01744
9916.72	0.03929	11033.6	0.03635		4588	0.03974	--	0.0215	0.01824
9933.3	0.04212	11054.6	0.03666		4592	0.03898	--	0.0215	0.01748
9949.92	0.04398	11075.7	0.03663		4596	0.03821	--	0.0215	0.01672
9966.59	0.04899	11096.8	0.03592		4600	0.0386	--	0.02149	0.01711
9983.29	0.04897	11118	0.03601		4604	0.03983	--	0.02149	0.01834
10000	0.04992	11139.2	0.03674		4608	0.04071	--	0.02148	0.01923
10016.8	0.05211	11160.5	0.03699		4612	0.04029	--	0.02148	0.01881
10033.7	0.05078	11181.8	0.03673		4616	0.03961	--	0.02147	0.01814
10050.5	0.04988	11203.2	0.03791		4620	0.03984	--	0.02147	0.01837
10067.5	0.04865	11224.7	0.03773		4624	0.03959	--	0.02147	0.01812
10084.4	0.0466	11246.2	0.03827		4628	0.03947	--	0.02146	0.01801
10101.4	0.04493	11267.8	0.0398		4632	0.04037	--	0.02146	0.01891
10118.5	0.04381	11289.5	0.04005		4636	0.03954	--	0.02145	0.01809
10135.5	0.04063	11311.2	0.04003		4640	0.03852	--	0.02145	0.01707
10152.7	0.04173	11333	0.03985		4644	0.03751	--	0.02144	0.01607
10169.9	0.04042	11354.8	0.03896		4648	0.03678	--	0.02144	0.01534
10187.1	0.04042	11376.7	0.03833		4652	0.03632	--	0.02144	0.01488
10204.3	0.03814	11398.7	0.03789		4656	0.03554	--	0.02143	0.01411
10221.6	0.03896	11420.7	0.03771		4660	0.03527	--	0.02143	0.01384
10239	0.03922	11442.8	0.03662		4664	0.03527	--	0.02142	0.01385
10256.4	0.0397	11464.9	0.03801		4668	0.03556	--	0.02142	0.01414
10273.8	0.03787	11487.1	0.03688		4672	0.03558	--	0.02142	0.01416
10291.3	0.0411	11509.4	0.03608		4676	0.03508	--	0.02141	0.01367
10308.9	0.0413	11531.8	0.03652		4680	0.03551	--	0.02141	0.0141
10326.4	0.04137	11554.2	0.03694		4684	0.03574	--	0.02141	0.01434
10344	0.04147	11576.6	0.03783		4688	0.03493	--	0.0214	0.01353
10361.7	0.04055	11599.2	0.03781		4692	0.03489	--	0.0214	0.01349
10379.4	0.03967	11621.8	0.03764		4696	0.03618	--	0.02139	0.01479
10397.2	0.04066	11644.4	0.03861		4700	0.03652	--	0.02139	0.01513
10415	0.04018	11667.1	0.03875		4704	0.03467	--	0.02139	0.01328
10432.8	0.04177	11689.9	0.03812		4708	0.03492	--	0.02138	0.01354
10450.7	0.0447	11712.8	0.03792		4712	0.03775	--	0.02138	0.01637
10468.7	0.04824	11735.7	0.03832		4716	0.03774	--	0.02138	0.01636
10486.6	0.04882	11758.7	0.03729		4720	0.03653	--	0.02137	0.01516
10504.7	0.0494	11781.7	0.03618		4724	0.03695	--	0.02137	0.01558
10522.8	0.05125	11804.8	0.03689		4728	0.0381	--	0.02137	0.01673
10540.9	0.05322	11828	0.03713		4732	0.03761	--	0.02136	0.01625
10559.1	0.05303	11851.3	0.03735		4736	0.03572	--	0.02136	0.01436
10577.3	0.05269	11874.6	0.03773		4740	0.03609	--	0.02136	0.01473
10595.5	0.05054	11898	0.03873		4744	0.03625	--	0.02135	0.01489
10613.9	0.05072	11921.4	0.03789		4748	0.03504	--	0.02135	0.01369
10632.2	0.04899	11945	0.03885		4752	0.03463	--	0.02135	0.01328
10650.6	0.04706	11968.5	0.03799		4756	0.03456	--	0.02135	0.01321
10669.1	0.05033	11992.2	0.03742		4760	0.03385	--	0.02134	0.01251
10687.6	0.0492	12015.9	0.03771		4764	0.03329	--	0.02134	0.01195
10706.1	0.05071	12039.7	0.03835		4768	0.03261	--	0.02134	0.01127
10724.8	0.05159	12063.6	0.03607		4772	0.03223	--	0.02134	0.0109
10743.4	0.05197	12087.5	0.03794		4776	0.033	--	0.02133	0.01167
10762.1	0.05339	12111.5	0.03797		4780	0.03358	--	0.02133	0.01225
10780.9	0.05051	12135.6	0.03814		4784	0.03341	--	0.02133	0.01208
10799.6	0.05146	12159.7	0.03697		4788	0.03323	--	0.02133	0.01191
10818.5	0.04998	12183.9	0.03747		4792	0.03349	--	0.02132	0.01217
10837.4	0.05031	12208.2	0.03771		4796	0.03338	--	0.02132	0.01206
10856.3	0.05044	12232.6	0.03781		4800	0.03268	--	0.02132	0.01136
10875.3	0.04834	12257	0.03741		4804	0.03239	--	0.02132	0.01107
10894.4	0.04763	12281.5	0.03649		4808	0.03282	--	0.02131	0.01151
10913.5	0.04598	12306	0.03632		4812	0.03294	--	0.02131	0.01163
10932.6	0.04544	12330.7	0.03669		4816	0.03241	--	0.02131	0.0111
10951.8	0.04423	12355.4	0.03712		4820	0.0327	--	0.02131	0.01139
10971.1	0.04239	12380.2	0.03733		4824	0.03361	--	0.02131	0.01231
10990.4	0.04372	12405	0.03682		4828	0.0338	--	0.0213	0.0125
11009.7	0.04331	12430	0.03727		4832	0.03347	--	0.0213	0.01217
11029.1	0.04312	12455	0.03696		4836	0.03321	--	0.0213	0.01191
11048.6	0.04399	12480.1	0.0384		4840	0.0329	--	0.0213	0.0116
11068.1	0.04473	12505.2	0.03838		4844	0.03268	--	0.0213	0.01138
11087.6	0.04601	12530.4	0.03739		4848	0.03234	--	0.0213	0.01104
11107.2	0.04701	12555.7	0.03839		4852	0.03201	--	0.02129	0.01072
11126.9	0.04645	12581.1	0.03835		4856	0.03211	--	0.02129	0.01082
11146.6	0.04578	12606.6	0.03948		4860	0.0325	--	0.02129	0.01121
11166.4	0.04632	12632.1	0.0389		4864	0.03252	--	0.02129	0.01123
11186.2	0.04862	12657.7	0.03959		4868	0.03219	--	0.02129	0.0109
11206.1	0.04796	12683.4	0.03958		4872	0.03207	--	0.02129	0.01078
11226	0.05023	12709.1	0.0397		4876	0.03181	--	0.02129	0.01052
11246	0.05133	12735	0.03874		4880	0.03121	--	0.02128	0.00993
11266	0.05151	12760.9	0.03923		4884	0.03094	--	0.02128	0.00966
11286.1	0.05018	12786.9	0.03885		4888	0.03092	--	0.02128	0.00964
11306.2	0.05016	12812.9	0.03778		4892	0.03065	--	0.02128	0.00937
11326.4	0.04913	12839.1	0.03772		4896	0.03023	--	0.02128	0.00895
11346.6	0.04981	12865.3	0.03688		4900	0.02984	--	0.02128	0.00856
11366.9	0.04961	12891.6	0.0367		4904	0.02932	--	0.02128	0.00804
11387.3	0.04716	12918	0.03716		4908	0.02852	--	0.02128	0.00724
11407.7	0.0478	12944.4	0.03703		4912	0.0274	--	0.02128	0.00612
11428.2	0.04668	12971	0.03915		4916	0.02676	--	0.02128	0.00548
11448.7	0.04416	12997.6	0.03989		4920	0.02729	--	0.02128	0.00601
11469.3	0.04456	13024.3	0.03888		4924	0.02786	--	0.02128	0.00658
11489.9	0.04345	13051.1	0.04033		4928	0.02784	--	0.02128	0.00656
11510.6	0.04254	13077.9	0.04019		4932	0.02757	--	0.02128	0.00629
11531.3	0.04405	13104.9	0.03882		4936	0.02713	--	0.02128	0.00585
11552.1	0.04626	13131.9	0.03785		4940	0.02642	--	0.02128	0.00514
11573	0.04691	13159	0.03864		4944	0.02608	--	0.02128	0.0048
11593.9	0.04681	13186.2	0.03897		4948	0.02644	--	0.02128	0.00516
11614.9	0.04964	13213.4	0.03788		4952	0.02669	--	0.02128	0.00541
11635.9	0.04934	13240.8	0.03872		4956	0.02634	--	0.02128	0.00506
11657	0.05037	13268.2	0.03877		4960	0.02572	--	0.02128	0.00444
11678.1	0.0474	13295.7	0.03859		4964	0.0253	--	0.02128	0.00402
11699.3	0.04768	13323.3	0.03778		4968	0.02536	--	0.02128	0.00408
11720.6	0.04656	13351	0.03762		4972	0.02524	--	0.02128	0.00396
11741.9	0.04521	13378.8	0.03712		4976	0.02457	--	0.02128	0.00329
11763.2	0.04487	13406.6	0.03797		4980	0.02402	--	0.02128	0.00274
11784.7	0.04275	13434.6	0.03711		4984	0.0239	--	0.02128	0.00262
11806.2	0.04154	13462.6	0.03824		4988	0.02405	--	0.02128	0.00277
11827.7	0.04514	13490.7	0.03758		4992	0.02418	--	0.02128	0.0029
11849.3	0.04444	13518.9	0.03781		4996	0.02394	--	0.02129	0.00265
11871	0.04743	13547.2	0.03832		5000	0.02362	--	0.02129	0.00233
11892.7	0.04992	13575.6	0.03763		5010	0.02389	--	0.02129	0.0026
11914.5	0.05023	13604	0.03754		5020	0.02366	--	0.0213	0.00236
11936.3	0.0505	13632.6	0.03634		5030	0.02351	--	0.0213	0.00221
11958.2	0.05111	13661.2	0.03691		5040	0.02235	--	0.0213	0.00105
11980.2	0.04927	13689.9	0.0366		5050	0.02126	--	0.02131	-5e-05
12002.2	0.04676	13718.7	0.03729		5060	0.02273	--	0.02132	0.00141
12024.3	0.04476	13747.6	0.03886		5070	0.02308	--	0.02132	0.00176
12046.5	0.04463	13776.6	0.03778		5080	0.02452	--	0.02133	0.00319
12068.7	0.04267	13805.7	0.03841		5090	0.02491	--	0.02134	0.00357
12091	0.04323	13834.9	0.03804		5100	0.02616	--	0.02134	0.00481
12113.3	0.04434	13864.1	0.03769		5110	0.02664	--	0.02135	0.00529
12135.7	0.04469	13893.5	0.03677		5120	0.02775	--	0.02136	0.00639
12158.1	0.04393	13922.9	0.03606		5130	0.02863	--	0.02137	0.00726
12180.7	0.04637	13952.5	0.03555		5140	0.02875	--	0.02138	0.00737
12203.2	0.04537	13982.1	0.03641		5150	0.02779	--	0.02139	0.0064
12225.9	0.04494	14011.8	0.03647		5160	0.0268	--	0.0214	0.0054
12248.6	0.04581	14041.6	0.03624		5170	0.02728	--	0.02142	0.00586
12271.4	0.04501	14071.5	0.03584		5180	0.02574	--	0.02143	0.00431
12294.2	0.04477	14101.5	0.03651		5190	0.02511	--	0.02144	0.00367
12317.1	0.04476	14131.6	0.03578		5200	0.02405	--	0.02145	0.0026
12340.1	0.04383	14161.8	0.03563		5210	0.02307	--	0.02147	0.0016
12363.1	0.04322	14192.1	0.0361		5220	0.02499	--	0.02148	0.00351
12386.2	0.04289	14222.5	0.03532		5230	0.0248	--	0.02149	0.00331
12409.4	0.04592	14252.9	0.03534		5240	0.02586	--	0.02151	0.00435
12432.6	0.04618	14283.5	0.03594		5250	0.02617	--	0.02152	0.00465
12455.9	0.0455	14314.1	0.03495		5260	0.02703	--	0.02154	0.00549
12479.2	0.04698	14344.9	0.03622		5270	0.02807	--	0.02155	0.00652
12502.6	0.0484	14375.8	0.03602		5280	0.03058	--	0.02157	0.00901
12526.1	0.04933	14406.7	0.03749		5290	0.03243	--	0.02158	0.01085
12549.7	0.04856	14437.8	0.03742		5300	0.03315	--	0.0216	0.01155
12573.3	0.04982	14468.9	0.03717		5310	0.0332	--	0.02161	0.01159
12597	0.04966	14500.2	0.036		5320	0.03436	--	0.02163	0.01273
12620.7	0.04942	14531.5	0.03704		5330	0.0351	--	0.02165	0.01345
12644.5	0.04997	14563	0.03596		5340	0.0367	--	0.02167	0.01503
12668.4	0.05112	14594.5	0.03547		5350	0.03625	--	0.02168	0.01457
12692.4	0.05025	14626.2	0.03574		5360	0.03483	--	0.0217	0.01313
12716.4	0.04945	14657.9	0.03589		5370	0.03558	--	0.02172	0.01386
12740.5	0.0502	14689.8	0.03459		5380	0.03563	--	0.02174	0.01389
12764.7	0.04692	14721.7	0.03554		5390	0.03662	--	0.02176	0.01486
12788.9	0.04583	14753.8	0.03702		5400	0.03929	--	0.02177	0.01751
12813.2	0.04633	14785.9	0.03741		5410	0.03933	--	0.02179	0.01754
12837.6	0.04327	14818.2	0.03882		5420	0.03777	--	0.02181	0.01596
12862	0.04671	14850.6	0.03983		5430	0.0387	--	0.02183	0.01687
12886.5	0.04722	14883	0.04089		5440	0.0375	--	0.02185	0.01565
12911.1	0.04755	14915.6	0.0411		5450	0.03888	--	0.02187	0.01701
12935.7	0.0479	14948.3	0.04231		5460	0.03633	--	0.02189	0.01444
12960.5	0.04759	14981.1	0.04192		5470	0.03573	--	0.02191	0.01382
12985.2	0.04806	15014	0.04284		5480	0.0351	--	0.02193	0.01317
13010.1	0.04743	15047	0.04447		5490	0.0341	--	0.02195	0.01215
13035	0.04699	15080	0.04502		5500	0.03253	--	0.02197	0.01056
13060	0.0482	15113.3	0.04692		5510	0.03207	--	0.02199	0.01008
13085.1	0.04909	15146.6	0.04803		5520	0.03111	--	0.02201	0.0091
13110.3	0.0517	15180	0.04944		5530	0.03033	--	0.02203	0.0083
13135.5	0.05166	15213.5	0.05057		5540	0.02989	--	0.02205	0.00784
13160.8	0.05311	15247.2	0.05243		5550	0.02814	--	0.02208	0.00606
13186.1	0.05393	15280.9	0.05197		5560	0.02874	--	0.0221	0.00664
13211.6	0.0527	15314.8	0.05393		5570	0.02735	--	0.02212	0.00523
13237.1	0.0526	15348.8	0.05386		5580	0.02908	--	0.02214	0.00694
13262.7	0.05122	15382.8	0.05646		5590	0.02777	--	0.02216	0.00561
13288.4	0.04852	15417	0.05593		5600	0.02957	--	0.02218	0.00739
13314.1	0.04813	15451.3	0.05608		5610	0.02855	--	0.0222	0.00635
13339.9	0.04668	15485.8	0.05374		5620	0.02768	--	0.02222	0.00546
13365.8	0.04733	15520.3	0.05262		5630	0.02741	--	0.02224	0.00517
13391.8	0.04797	15554.9	0.0527		5640	0.02602	--	0.02226	0.00376
13417.8	0.04798	15589.7	0.05079		5650	0.02689	--	0.02228	0.00461
13443.9	0.04702	15624.6	0.05065		5660	0.02596	--	0.02231	0.00365
13470.1	0.04652	15659.5	0.04762		5670	0.02471	--	0.02233	0.00238
13496.4	0.04613	15694.6	0.04702		5680	0.02505	--	0.02235	0.0027
13522.7	0.04893	15729.9	0.04504		5690	0.02491	--	0.02237	0.00254
13549.1	0.04546	15765.2	0.044		5700	0.02534	--	0.02239	0.00295
13575.6	0.04745	15800.6	0.04221		5710	0.0262	--	0.02241	0.00379
13602.2	0.04594	15836.2	0.03967		5720	0.02527	--	0.02243	0.00284
13628.9	0.04594	15871.9	0.03815		5730	0.02517	--	0.02245	0.00272
13655.6	0.04684	15907.7	0.03473		5740	0.02499	--	0.02247	0.00252
13682.4	0.04665	15943.6	0.03162		5750	0.02507	--	0.02249	0.00258
13709.3	0.04813	15979.7	0.03019		5760	0.02571	--	0.02251	0.0032
13736.3	0.04942	16015.8	0.02753		5770	0.02654	--	0.02253	0.00401
13763.4	0.04918	16052.1	0.02613		5780	0.02628	--	0.02255	0.00373
13790.5	0.04973	16088.5	0.02537		5790	0.02845	--	0.02257	0.00588
13817.7	0.05079	16125	0.02524		5800	0.02856	--	0.02259	0.00597
13845	0.04787	16161.7	0.0252		5810	0.02708	--	0.02261	0.00447
13872.4	0.04862	16198.4	0.02637		5820	0.02926	--	0.02263	0.00663
13899.8	0.0488	16235.3	0.02569		5830	0.02886	--	0.02265	0.00621
13927.4	0.04971	16272.4	0.02537		5840	0.03033	--	0.02267	0.00766
13955	0.04975	16309.5	0.02513		5850	0.03006	--	0.02269	0.00737
13982.7	0.05058	16346.8	0.02329		5860	0.02968	--	0.02271	0.00697
14010.5	0.05179	16384.1	0.02061		5870	0.02979	--	0.02273	0.00706
14038.3	0.04999	16421.7	0.01902		5880	0.02981	--	0.02275	0.00706
14066.3	0.04827	16459.3	0.01807		5890	0.0313	--	0.02277	0.00853
14094.3	0.0463	16497.1	0.01639		5900	0.0317	--	0.02279	0.00891
14122.4	0.04556	16535	0.01617		5910	0.03221	--	0.02281	0.0094
14150.6	0.04481	16573	0.01601		5920	0.03241	--	0.02283	0.00958
14178.9	0.04473	16611.1	0.01558		5930	0.03207	--	0.02285	0.00922
14207.3	0.043	16649.4	0.01618		5940	0.03132	--	0.02287	0.00845
14235.8	0.04531	16687.8	0.01535		5950	0.03115	--	0.02289	0.00826
14264.3	0.04446	16726.4	0.01528		5960	0.03001	--	0.02291	0.0071
14292.9	0.04476	16765	0.01506		5970	0.02991	--	0.02293	0.00698
14321.7	0.04495	16803.9	0.01417		5980	0.02951	--	0.02294	0.00657
14350.5	0.04565	16842.8	0.01455		5990	0.02834	--	0.02296	0.00538
14379.4	0.04548	16881.9	0.01434		6000	0.02973	--	0.02298	0.00675
14408.3	0.04658	16921.1	0.0143		6010	0.02939	--	0.023	0.00639
14437.4	0.04686	16960.4	0.01434		6020	0.02876	--	0.02302	0.00574
14466.5	0.04474	16999.9	0.01533		6030	0.02885	--	0.02304	0.00581
14495.8	0.04457	17039.5	0.01553		6040	0.02979	--	0.02306	0.00673
14525.1	0.04289	17079.2	0.01597		6050	0.03002	--	0.02307	0.00695
14554.5	0.0402	17119.1	0.01696		6060	0.0297	--	0.02309	0.00661
14584	0.03978	17159.1	0.01702		6070	0.03157	--	0.02311	0.00846
14613.6	0.03911	17199.3	0.01791		6080	0.03179	--	0.02313	0.00866
14643.3	0.03964	17239.6	0.01832		6090	0.02968	--	0.02315	0.00653
14673.1	0.04021	17280	0.01834		6100	0.03303	--	0.02317	0.00986
14703	0.0413	17320.6	0.01763		6110	0.03302	--	0.02319	0.00983
14733	0.04551	17361.3	0.01725		6120	0.03389	--	0.02321	0.01069
14763	0.04762	17402.2	0.01588		6130	0.03464	--	0.02322	0.01142
14793.1	0.04839	17443.1	0.01597		6140	0.03519	--	0.02324	0.01195
14823.4	0.05109	17484.3	0.01522		6150	0.0352	--	0.02326	0.01194
14853.7	0.05235	17525.6	0.0142		6160	0.03483	--	0.02328	0.01155
14884.1	0.05273	17567	0.01352		6170	0.03613	--	0.0233	0.01283
14914.7	0.05329	17608.5	0.01312		6180	0.03462	--	0.02331	0.01131
14945.3	0.05422	17650.3	0.01347		6190	0.03673	--	0.02333	0.0134
14976	0.05548	17692.1	0.0129		6200	0.03559	--	0.02335	0.01224
15006.8	0.05732	17734.1	0.01327		6210	0.03575	--	0.02337	0.01238
15037.7	0.05866	17776.3	0.01274		6220	0.03789	--	0.02339	0.0145
15068.7	0.0598	17818.6	0.01361		6230	0.03714	--	0.0234	0.01374
15099.8	0.06291	17861	0.01365		6240	0.03777	--	0.02342	0.01435
15131	0.06476	17903.6	0.01381		6250	0.03833	--	0.02344	0.01489
15162.2	0.06563	17946.4	0.0143		6260	0.03768	--	0.02346	0.01422
15193.6	0.06754	17989.3	0.01395		6270	0.03469	--	0.02348	0.01121
15225.1	0.06867	18032.3	0.01387		6280	0.03461	--	0.02349	0.01112
15256.7	0.06795	18075.5	0.01429		6290	0.03362	--	0.02351	0.01011
15288.4	0.06864	18118.9	0.01442		6300	0.03257	--	0.02353	0.00904
15320.1	0.06788	18162.4	0.01532		6310	0.03172	--	0.02355	0.00817
15352	0.06695	18206	0.0162		6320	0.03351	--	0.02357	0.00994
15384	0.06582	18249.8	0.01645		6330	0.03178	--	0.02358	0.0082
15416	0.06526	18293.8	0.01663		6340	0.03237	--	0.0236	0.00877
15448.2	0.06287	18337.9	0.01754		6350	0.03286	--	0.02362	0.00924
15480.5	0.06051	18382.2	0.01674		6360	0.03139	--	0.02364	0.00775
15512.9	0.05961	18426.6	0.01675		6370	0.03051	--	0.02365	0.00686
15545.3	0.05928	18471.2	0.01611		6380	0.03093	--	0.02367	0.00726
15577.9	0.057	18516	0.01547		6390	0.03027	--	0.02369	0.00658
15610.6	0.05557	18560.9	0.01435		6400	0.03153	--	0.02371	0.00782
15643.4	0.0557	18606	0.01414		6410	0.03003	--	0.02373	0.0063
15676.3	0.0558	18651.2	0.01405		6420	0.03086	--	0.02374	0.00712
15709.3	0.05416	18696.6	0.01322		6430	0.02888	--	0.02376	0.00512
15742.4	0.05373	18742.2	0.01289		6440	0.03091	--	0.02378	0.00713
15775.5	0.05128	18787.9	0.01253		6450	0.03069	--	0.0238	0.00689
15808.9	0.04855	18833.8	0.01309		6460	0.03052	--	0.02381	0.00671
15842.3	0.04527	18879.9	0.01298		6470	0.03028	--	0.02383	0.00645
15875.8	0.04014	18926.1	0.01424		6480	0.02976	--	0.02385	0.00591
15909.4	0.03592	18972.5	0.01431		6490	0.02889	--	0.02387	0.00502
15943.1	0.03209	19019	0.01582		6500	0.03047	--	0.02389	0.00659
15977	0.02746	19065.8	0.01595		6510	0.02962	--	0.0239	0.00572
16010.9	0.02626	19112.6	0.01628		6520	0.02961	--	0.02392	0.00569
16045	0.0259	19159.7	0.01665		6530	0.03112	--	0.02394	0.00718
16079.1	0.02654	19206.9	0.0168		6540	0.03068	--	0.02396	0.00672
16113.4	0.02779	19254.3	0.01606		6550	0.03088	--	0.02397	0.00691
16147.8	0.03063	19301.9	0.01616		6560	0.03025	--	0.02399	0.00626
16182.3	0.03335	19349.7	0.01501		6570	0.02901	--	0.02401	0.005
16216.9	0.03415	19397.6	0.01502		6580	0.02733	--	0.02403	0.0033
16251.6	0.03353	19445.7	0.01415		6590	0.02891	--	0.02405	0.00487
16286.5	0.03059	19494	0.01363		6600	0.02721	--	0.02406	0.00315
16321.4	0.02896	19542.4	0.01319		6610	0.0272	--	0.02408	0.00312
16356.4	0.02519	19591.1	0.01219		6620	0.028	--	0.0241	0.0039
16391.6	0.0208	19639.9	0.01186		6630	0.02643	--	0.02412	0.00231
16426.9	0.01729	19688.9	0.01053		6640	0.02638	--	0.02413	0.00225
16462.3	0.01568	19738	0.00958		6650	0.02572	--	0.02415	0.00157
16497.8	0.01353	19787.4	0.00934		6660	0.02645	--	0.02417	0.00228
16533.4	0.01266	19836.9	0.00935		6670	0.02663	--	0.02419	0.00244
16569.2	0.01316	19886.6	0.00875		6680	0.02607	--	0.02421	0.00186
16605	0.01253	19936.5	0.00868		6690	0.02619	--	0.02422	0.00197
16641	0.01204	19986.6	0.0088		6700	0.02695	--	0.02424	0.00271
16677.1	0.01216	20036.9	0.00916		6710	0.02731	--	0.02426	0.00305
16713.3	0.01241	20087.3	0.00875		6720	0.02621	--	0.02428	0.00193
16749.6	0.01288	20138	0.00947		6730	0.02745	--	0.0243	0.00315
16786	0.01356	20188.8	0.00975		6740	0.0271	--	0.02431	0.00279
16822.6	0.01319	20239.8	0.0101		6750	0.0268	--	0.02433	0.00247
16859.3	0.01292	20291	0.01014		6760	0.02764	--	0.02435	0.00329
16896.1	0.01353	20342.4	0.01011		6770	0.02817	--	0.02437	0.0038
16933	0.01402	20394	0.00955		6780	0.02912	--	0.02439	0.00473
16970	0.0148	20445.8	0.00971		6790	0.02853	--	0.0244	0.00413
17007.2	0.01541	20497.8	0.00944		6800	0.02948	--	0.02442	0.00506
17044.5	0.01533	20550	0.00949		6810	0.03007	--	0.02444	0.00563
17081.9	0.01702	20602.3	0.00977		6820	0.03025	--	0.02446	0.00579
17119.5	0.01919	20654.9	0.00962		6830	0.03088	--	0.02448	0.0064
17157.1	0.02124	20707.7	0.00948		6840	0.03112	--	0.02449	0.00662
17194.9	0.02202	20760.6	0.00944		6850	0.0313	--	0.02451	0.00679
17232.8	0.02288	20813.8	0.00891		6860	0.03304	--	0.02453	0.00851
17270.8	0.02314	20867.2	0.00879		6870	0.0355	--	0.02455	0.01095
17309	0.02255	20920.7	0.00888		6880	0.03688	--	0.02457	0.01231
17347.3	0.01994	20974.5	0.00853		6890	0.04007	--	0.02459	0.01548
17385.7	0.01698	21028.5	0.00849		6900	0.04111	--	0.0246	0.01651
17424.2	0.01473	21082.7	0.00874		6910	0.04224	--	0.02462	0.01762
17462.9	0.01318	21137	0.00933		6920	0.04307	--	0.02464	0.01843
17501.7	0.01218	21191.6	0.0092		6930	0.04208	--	0.02466	0.01742
17540.6	0.0119	21246.4	0.00913		6940	0.04333	--	0.02468	0.01865
17579.7	0.01149	21301.5	0.00959		6950	0.04181	--	0.0247	0.01711
17618.9	0.01122	21356.7	0.00973		6960	0.04102	--	0.02472	0.0163
17658.2	0.01094	21412.1	0.00943		6970	0.04001	--	0.02474	0.01527
17697.7	0.01148	21467.7	0.01008		6980	0.03951	--	0.02475	0.01476
17737.2	0.01165	21523.6	0.00996		6990	0.03962	--	0.02477	0.01485
17777	0.01247	21579.7	0.00985		7000	0.03877	--	0.02479	0.01398
17816.8	0.0119	21636	0.00915		7010	0.03809	--	0.02481	0.01328
17856.8	0.01171	21692.5	0.00822		7020	0.03718	--	0.02483	0.01235
17896.9	0.01221	21749.2	0.00733		7030	0.03684	--	0.02485	0.01199
17937.2	0.01235	21806.1	0.00675		7040	0.03566	--	0.02487	0.01079
17977.6	0.01254	21863.3	0.00622		7050	0.03439	--	0.02488	0.00951
18018.1	0.01302	21920.7	0.00613		7060	0.03455	--	0.0249	0.00965
18058.8	0.01262	21978.3	0.00647		7070	0.0322	--	0.02492	0.00728
18099.6	0.01288	22036.1	0.00699		7080	0.03191	--	0.02494	0.00697
18140.5	0.01343	22094.1	0.00748		7090	0.03168	--	0.02496	0.00672
18181.6	0.01541	22152.4	0.00719		7100	0.03171	--	0.02498	0.00673
18222.8	0.01764	22210.9	0.00744		7110	0.03242	--	0.025	0.00742
18264.2	0.01802	22269.6	0.00699		7120	0.03099	--	0.02501	0.00598
18305.7	0.01887	22328.6	0.00697		7130	0.03043	--	0.02503	0.0054
18347.3	0.01892	22387.8	0.00705		7140	0.02997	--	0.02505	0.00492
18389.1	0.01791	22447.2	0.00748		7150	0.03019	--	0.02507	0.00512
18431	0.01649	22506.9	0.00775		7160	0.03009	--	0.02509	0.005
18473.1	0.01476	22566.8	0.00836		7170	0.02902	--	0.02511	0.00391
18515.3	0.01392	22626.9	0.00861		7180	0.03042	--	0.02513	0.00529
18557.7	0.01259	22687.2	0.009		7190	0.02947	--	0.02515	0.00432
18600.2	0.01246	22747.8	0.00901		7200	0.03002	--	0.02517	0.00485
18642.9	0.01153	22808.7	0.00857		7210	0.02858	--	0.02518	0.0034
18685.7	0.01115	22869.8	0.00843		7220	0.02954	--	0.0252	0.00434
18728.6	0.01005	22931.1	0.00803		7230	0.02962	--	0.02522	0.0044
18771.7	0.01024	22992.6	0.00774		7240	0.03044	--	0.02524	0.0052
18815	0.01122	23054.5	0.00774		7250	0.03088	--	0.02526	0.00562
18858.4	0.01205	23116.5	0.0077		7260	0.03068	--	0.02528	0.0054
18901.9	0.01303	23178.8	0.00766		7270	0.03026	--	0.0253	0.00496
18945.6	0.01352	23241.3	0.00737		7280	0.02902	--	0.02532	0.0037
18989.5	0.01414	23304.1	0.00767		7290	0.02901	--	0.02534	0.00367
19033.5	0.0157	23367.2	0.00753		7300	0.028	--	0.02536	0.00264
19077.6	0.01563	23430.5	0.00739		7310	0.02748	--	0.02538	0.0021
19121.9	0.01617	23494	0.00717		7320	0.02832	--	0.0254	0.00293
19166.4	0.01625	23557.8	0.00671		7330	0.02716	--	0.02542	0.00175
19211	0.01725	23621.9	0.00695		7340	0.02743	--	0.02543	0.002
19255.8	0.01775	23686.2	0.00682		7350	0.02771	--	0.02545	0.00226
19300.7	0.01863	23750.8	0.0064		7360	0.02771	--	0.02547	0.00224
19345.8	0.01748	23815.6	0.00657		7370	0.02753	--	0.02549	0.00204
19391.1	0.01676	23880.7	0.0064		7380	0.02833	--	0.02551	0.00282
19436.5	0.01567	23946.1	0.00608		7390	0.02918	--	0.02553	0.00365
19482	0.01418	24011.7	0.00623		7400	0.02799	--	0.02555	0.00244
19527.8	0.01247	24077.6	0.00581		7410	0.02929	--	0.02557	0.00372
19573.7	0.01035	24143.8	0.00581		7420	0.02982	--	0.02559	0.00423
19619.7	0.0096	24210.2	0.00589		7430	0.02997	--	0.02561	0.00436
19665.9	0.00872	24276.9	0.006		7440	0.02955	--	0.02563	0.00392
19712.3	0.0083	24343.9	0.00621		7450	0.02994	--	0.02565	0.00429
19758.9	0.00771	24411.1	0.00581		7460	0.02972	--	0.02567	0.00405
19805.6	0.00771	24478.6	0.00599		7470	0.02952	--	0.02568	0.00384
19852.4	0.00757	24546.4	0.00606		7480	0.02905	--	0.0257	0.00335
19899.5	0.00714	24614.5	0.00616		7490	0.02881	--	0.02572	0.00309
19946.7	0.0073	24682.8	0.0061		7500	0.02829	--	0.02574	0.00255
19994.1	0.00715	24751.5	0.00666		7510	0.02843	--	0.02576	0.00267
20041.6	0.00713	24820.4	0.00662		7520	0.02965	--	0.02578	0.00387
20089.3	0.00759	24889.6	0.00679		7530	0.03028	--	0.0258	0.00448
20137.2	0.00841	24959	0.00659		7540	0.03062	--	0.02582	0.0048
20185.3	0.00857	25028.8	0.0066		7550	0.03172	--	0.02584	0.00588
20233.5	0.00947	25098.9	0.00676		7560	0.03281	--	0.02586	0.00695
20281.9	0.00982	25169.2	0.00683		7570	0.03288	--	0.02588	0.007
20330.5	0.01033	25239.8	0.00663		7580	0.03252	--	0.0259	0.00662
20379.2	0.01102	25310.8	0.00668		7590	0.03352	--	0.02592	0.0076
20428.2	0.01005	25382	0.00614		7600	0.03499	--	0.02594	0.00905
20477.3	0.01044	25453.5	0.0057		7610	0.03488	--	0.02596	0.00892
20526.6	0.00967	25525.3	0.00515		7620	0.03592	--	0.02598	0.00994
20576	0.00938	25597.5	0.00504		7630	0.03883	--	0.026	0.01283
20625.7	0.00901	25669.9	0.0047		7640	0.04188	--	0.02602	0.01586
20675.5	0.00849	25742.6	0.00509		7650	0.0431	--	0.02604	0.01706
20725.5	0.00861	25815.6	0.00503		7660	0.04553	--	0.02606	0.01947
20775.7	0.00866	25888.9	0.00503		7670	0.04722	--	0.02608	0.02114
20826	0.00839	25962.6	0.00467		7680	0.0476	--	0.0261	0.0215
20876.6	0.00806	26036.5	0.00472		7690	0.04709	--	0.02612	0.02097
20927.3	0.00762	26110.8	0.00462		7700	0.04611	--	0.02614	0.01997
20978.2	0.00786	26185.3	0.00444		7710	0.04542	--	0.02616	0.01926
21029.3	0.00814	26260.2	0.00421		7720	0.0445	--	0.02618	0.01832
21080.6	0.00809	26335.5	0.00452		7730	0.04317	--	0.0262	0.01697
21132.1	0.00868	26411	0.0046		7740	0.04251	--	0.02621	0.0163
21183.8	0.0083	26486.8	0.00466		7750	0.04006	--	0.02624	0.01382
21235.7	0.00898	26563	0.00492		7760	0.03873	--	0.02626	0.01248
21287.7	0.0085	26639.5	0.00505		7770	0.03885	--	0.02628	0.01258
21339.9	0.00839	26716.3	0.00507		7780	0.03823	--	0.02629	0.01194
21392.4	0.0088	26793.4	0.00488		7790	0.03737	--	0.02632	0.01105
21445	0.0093	26870.9	0.0051		7800	0.03692	--	0.02634	0.01059
21497.8	0.0101	26948.7	0.00515		7810	0.03607	--	0.02636	0.00971
21550.8	0.01003	27026.8	0.00516		7820	0.03574	--	0.02637	0.00937
21604.1	0.00941	27105.3	0.00505		7830	0.03467	--	0.02639	0.00828
21657.5	0.00811	27184.1	0.00481		7840	0.03259	--	0.02641	0.00618
21711.1	0.00668	27263.2	0.00477		7850	0.03164	--	0.02643	0.00521
21764.9	0.00556	27342.7	0.00512		7860	0.03154	--	0.02645	0.00509
21818.9	0.00461	27422.6	0.00547		7870	0.03077	--	0.02647	0.0043
21873.1	0.00453	27502.7	0.00535		7880	0.03024	--	0.02649	0.00375
21927.5	0.00468	27583.2	0.005		7890	0.02983	--	0.02651	0.00332
21982.2	0.00535	27664.1	0.00488		7900	0.029	--	0.02654	0.00247
22037	0.00605	27745.3	0.0046		7910	0.02788	--	0.02655	0.00132
22092	0.0068	27826.9	0.00386		7920	0.02731	--	0.02658	0.000735
22147.2	0.0064	27908.8	0.00356		7930	0.02701	--	0.0266	0.000415
22202.7	0.00663	27991.1	0.00363		7940	0.02698	--	0.02662	0.000365
22258.3	0.00662	28073.8	0.00364		7950	0.02806	--	0.02663	0.00143
22314.2	0.0062	28156.8	0.00334		7960	0.02777	--	0.02666	0.00111
22370.2	0.00631	28240.1	0.00342		7970	0.02816	--	0.02668	0.00149
22426.5	0.00676	28323.9	0.00332		7980	0.02925	--	0.0267	0.00256
22483	0.00741	28408	0.00335		7990	0.02893	--	0.02672	0.00221
22539.7	0.00794	28492.4	0.00305		8000	0.02987	--	0.02674	0.00313
22596.7	0.0082	28577.3	0.00326		8010	0.03103	--	0.02676	0.00427
22653.8	0.00816	28662.5	0.00328		8020	0.03095	--	0.02678	0.00417
22711.2	0.00809	28748.1	0.00335		8030	0.03242	--	0.0268	0.00562
22768.7	0.00799	28834	0.0032		8040	0.03419	--	0.02682	0.00737
22826.5	0.00714	28920.4	0.0036		8050	0.03612	--	0.02684	0.00928
22884.5	0.00706	29007.1	0.00383		8060	0.03738	--	0.02686	0.01052
22942.8	0.00691	29094.2	0.00362		8070	0.03679	--	0.02688	0.00991
23001.2	0.00675	29181.7	0.00362		8080	0.037	--	0.0269	0.0101
23059.9	0.00646	29269.6	0.00359		8090	0.0375	--	0.02692	0.01058
23118.8	0.00565	29357.9	0.00364		8100	0.03768	--	0.02694	0.01074
23178	0.00559	29446.6	0.00358		8110	0.0366	--	0.02696	0.00964
23237.3	0.00521	29535.7	0.00366		8120	0.03467	--	0.02698	0.00769
23296.9	0.00503	29625.1	0.00366		8130	0.03415	--	0.027	0.00715
23356.8	0.00498	29715	0.00385		8140	0.03382	--	0.02702	0.0068
23416.8	0.00539	29805.3	0.00395		8150	0.03326	--	0.02704	0.00622
23477.1	0.00543	29896	0.00394		8160	0.03205	--	0.02706	0.00499
23537.6	0.00568	29987	0.0039		8170	0.03115	--	0.02708	0.00407
23598.3	0.00608	30078.5	0.00356		8180	0.03201	--	0.0271	0.00491
23659.3	0.00594	30170.5	0.00339		8190	0.03253	--	0.02712	0.00541
23720.6	0.00563	30262.8	0.003		8200	0.03191	--	0.02714	0.00477
23782	0.00573	30355.5	0.00247		8210	0.03134	--	0.02716	0.00418
23843.7	0.00502	30448.7	0.00227		8220	0.03134	--	0.02718	0.00416
23905.7	0.00435	30542.3	0.00212		8230	0.0311	--	0.0272	0.0039
23967.8	0.00397	30636.3	0.00222		8240	0.03067	--	0.02722	0.00345
24030.3	0.00397	30730.8	0.0023		8250	0.03051	--	0.02725	0.00326
24093	0.00421	30825.7	0.00254		8260	0.02978	--	0.02727	0.00251
24155.9	0.0043	30921	0.00255		8270	0.02911	--	0.02729	0.00182
24219	0.00467	31016.7	0.0027		8280	0.02879	--	0.02731	0.00148
24282.4	0.00479	31112.9	0.00286		8290	0.02886	--	0.02733	0.00153
24346.1	0.00471	31209.5	0.00273		8300	0.02901	--	0.02735	0.00166
24410	0.00475	31306.6	0.00242		8310	0.02829	--	0.02737	0.000921
24474.2	0.00481	31404.1	0.00238		8320	0.0284	--	0.02739	0.00101
24538.6	0.0049	31502.1	0.00237		8330	0.02921	--	0.02741	0.0018
24603.3	0.00521	31600.5	0.00246		8340	0.0297	--	0.02743	0.00227
24668.2	0.00507	31699.4	0.00257		8350	0.03046	--	0.02745	0.00301
24733.4	0.00523	31798.7	0.00255		8360	0.03136	--	0.02747	0.00389
24798.8	0.00518	31898.5	0.00275		8370	0.03248	--	0.02749	0.00499
24864.5	0.00516	31998.8	0.00288		8380	0.03473	--	0.02751	0.00722
24930.5	0.00514	32099.5	0.00296		8390	0.03628	--	0.02754	0.00874
24996.7	0.00506	32200.7	0.00278		8400	0.03771	--	0.02756	0.01015
25063.2	0.00484	32302.4	0.00286		8410	0.04023	--	0.02758	0.01265
25130	0.00499	32404.5	0.00276		8420	0.04272	--	0.0276	0.01512
25197	0.00513	32507.1	0.00262		8430	0.04482	--	0.02762	0.0172
25264.3	0.00464	32610.2	0.00261		8440	0.04624	--	0.02764	0.0186
25331.9	0.00438	32713.8	0.00258		8450	0.04757	--	0.02766	0.01991
25399.7	0.00391	32817.9	0.00222		8460	0.04864	--	0.02768	0.02096
25467.8	0.00367	32922.4	0.00198		8470	0.0479	--	0.0277	0.0202
25536.2	0.00363	33027.5	0.00194		8480	0.04646	--	0.02772	0.01874
25604.9	0.00359	33133.1	0.00187		8490	0.04552	--	0.02774	0.01778
25673.8	0.00411	33239.1	0.00167		8500	0.04412	--	0.02776	0.01636
25743	0.00423	33345.7	0.00161		8510	0.042	--	0.02779	0.01422
25812.5	0.00438	33452.7	0.00169		8520	0.04162	--	0.02781	0.01381
25882.3	0.00452	33560.3	0.00167		8530	0.04115	--	0.02783	0.01332
25952.4	0.00416	33668.4	0.00181		8540	0.03937	--	0.02785	0.01152
26022.7	0.00373	33777	0.00191		8550	0.03972	--	0.02787	0.01185
26093.4	0.00318	33886.1	0.00188		8560	0.04053	--	0.02789	0.01264
26164.3	0.00329	33995.8	0.00199		8570	0.03989	--	0.02791	0.01198
26235.5	0.00306	34105.9	0.00218		8580	0.03875	--	0.02793	0.01082
26307	0.00332	34216.6	0.00228		8590	0.03923	--	0.02795	0.01128
26378.8	0.00329	34327.8	0.002		8600	0.03956	--	0.02797	0.01159
26450.9	0.00343	34439.6	0.00196		8610	0.03842	--	0.02799	0.01043
26523.3	0.00363	34551.9	0.0021		8620	0.03811	--	0.02802	0.01009
26596	0.00371	34664.8	0.00217		8630	0.03796	--	0.02804	0.00992
26669	0.00356	34778.1	0.00221		8640	0.03644	--	0.02806	0.00838
26742.2	0.00388	34892.1	0.00221		8650	0.03592	--	0.02808	0.00784
26815.8	0.00411	35006.6	0.00233		8660	0.03634	--	0.0281	0.00824
26889.7	0.00412	35121.6	0.00216		8670	0.0353	--	0.02812	0.00718
26963.9	0.004	35237.2	0.00197		8680	0.03442	--	0.02814	0.00628
27038.4	0.0039	35353.4	0.00172		8690	0.03437	--	0.02816	0.00621
27113.2	0.00382	35470.2	0.00164		8700	0.03478	--	0.02819	0.00659
27188.4	0.00381	35587.5	0.00133		8710	0.03528	--	0.02821	0.00707
27263.8	0.00364	35705.3	0.00117		8720	0.03544	--	0.02823	0.00721
27339.6	0.00401	35823.8	0.00108		8730	0.03575	--	0.02825	0.0075
27415.6	0.00434	35942.9	0.00112		8740	0.03694	--	0.02827	0.00867
27492	0.00449	36062.5	0.00112		8750	0.03677	--	0.02829	0.00848
27568.7	0.00396	36182.7	0.00104		8760	0.03545	--	0.02831	0.00714
27645.8	0.00384	36303.6	0.00106		8770	0.03598	--	0.02833	0.00764
27723.1	0.00368	36425	0.00112		8780	0.03635	--	0.02836	0.00799
27800.8	0.00346	36547	0.00108		8790	0.03597	--	0.02838	0.00759
27878.8	0.0031	36669.6	0.00116		8800	0.0359	--	0.0284	0.0075
27957.2	0.00275	36792.8	0.00121		8810	0.03541	--	0.02842	0.00699
28035.8	0.00323	36916.7	0.0012		8820	0.03434	--	0.02844	0.0059
28114.8	0.00322	37041.2	0.00111		8830	0.03327	--	0.02846	0.00481
28194.2	0.00318	37166.2	0.00114		8840	0.03318	--	0.02848	0.0047
28273.8	0.00303	37292	0.00116		8850	0.03426	--	0.0285	0.00575
28353.8	0.00307	37418.3	0.00121		8860	0.03451	--	0.02853	0.00598
28434.2	0.00311	37545.3	0.00136		8870	0.03374	--	0.02855	0.00519
28514.9	0.00292	37672.9	0.00133		8880	0.0327	--	0.02857	0.00413
28595.9	0.00278	37801.2	0.00133		8890	0.03174	--	0.02859	0.00315
28677.3	0.00296	37930.1	0.00151		8900	0.03097	--	0.02861	0.00236
28759	0.00316	38059.6	0.0012		8910	0.03103	--	0.02863	0.0024
28841.1	0.00298	38189.9	0.00112		8920	0.0311	--	0.02866	0.00244
28923.5	0.00336	38320.7	0.00103		8930	0.03051	--	0.02868	0.00183
29006.3	0.00374	38452.3	0.000798723		8940	0.03078	--	0.0287	0.00208
29089.5	0.00375	38584.5	0.000624269		8950	0.03082	--	0.02872	0.0021
29173	0.00346	38717.4	0.000566009		8960	0.02978	--	0.02874	0.00104
29256.8	0.0036	38850.9	0.00052307		8970	0.0294	--	0.02876	0.000636
29341	0.00337	38985.2	0.000465966		8980	0.02995	--	0.02879	0.00116
29425.6	0.00351	39120.1	0.000486549		8990	0.03031	--	0.02881	0.0015
29510.6	0.00325	39255.8	0.000461135		9000	0.03038	--	0.02883	0.00155
29595.9	0.00297	39392.1	0.00050025		9010	0.03077	--	0.02885	0.00192
29681.6	0.00311	39529.1	0.000499835		9020	0.03124	--	0.02887	0.00237
29767.7	0.00354	39666.8	0.000534054		9030	0.03121	--	0.02889	0.00232
29854.1	0.00353	39805.3	0.000472256		9040	0.03127	--	0.02892	0.00235
29940.9	0.00358	39944.5	0.000532675		9050	0.03202	--	0.02894	0.00308
30028.1	0.00336	40084.3	0.000572264		9060	0.0332	--	0.02896	0.00424
30115.7	0.00345	40225	0.000633543		9070	0.03444	--	0.02898	0.00546
30203.7	0.00285	40366.3	0.000630222		9080	0.03519	--	0.029	0.00619
30292	0.00243	40508.4	0.00065485		9090	0.03528	--	0.02902	0.00626
30380.8	0.00199	40651.2	0.000639559		9100	0.03551	--	0.02905	0.00646
30469.9	0.00195	40794.8	0.000648157		9110	0.0366	--	0.02907	0.00753
30559.4	0.00194	40939.1	0.000629108		9120	0.03752	--	0.02909	0.00843
30649.3	0.00194	41084.2	0.000641429		9130	0.03798	--	0.02911	0.00887
30739.7	0.00216	41230	0.000572461		9140	0.03864	--	0.02913	0.00951
30830.4	0.00244	41376.6	0.000504031		9150	0.03927	--	0.02916	0.01011
30921.5	0.00271	41524	0.000311995		9160	0.03985	--	0.02918	0.01067
31013	0.00253	41672.2	0.000285622		9170	0.04043	--	0.0292	0.01123
31104.9	0.00282	41821.1	0.000265157		9180	0.04074	--	0.02922	0.01152
31197.3	0.0027	41970.8	0.000243057		9190	0.04063	--	0.02924	0.01139
31290	0.00229	42121.4	0.000187458		9200	0.04036	--	0.02926	0.0111
31383.2	0.00217	42272.7	0.000206895		9210	0.04038	--	0.02928	0.0111
31476.8	0.00202	42424.8	0.000213318		9220	0.04089	--	0.02931	0.01158
31570.8	0.00214	42577.8	0.00026564		9230	0.04072	--	0.02933	0.01139
31665.2	0.00242	42731.6	0.000304647		9240	0.03955	--	0.02935	0.0102
31760	0.00281	42886.2	0.000304836		9250	0.03969	--	0.02937	0.01032
31855.3	0.00293	43041.6	0.000292394		9260	0.04033	--	0.02939	0.01094
31951	0.00329	43197.8	0.000339535		9270	0.03984	--	0.02942	0.01042
32047.2	0.00322	43354.9	0.000422163		9280	0.03932	--	0.02944	0.00988
32143.7	0.00322	43512.9	0.00038781		9290	0.03943	--	0.02946	0.00997
32240.7	0.00294	43671.7	0.000421332		9300	0.0387	--	0.02948	0.00922
32338.2	0.00262	43831.4	0.000438489		9310	0.03742	--	0.0295	0.00792
32436.1	0.00268	43991.9	0.000453837		9320	0.03724	--	0.02952	0.00772
32534.4	0.00231	44153.3	0.000428667		9330	0.0376	--	0.02954	0.00806
32633.2	0.00229	44315.6	0.000381089		9340	0.0379	--	0.02957	0.00833
32732.4	0.00226	44478.7	0.000308111		9350	0.03785	--	0.02959	0.00826
32832.1	0.00214	44642.8	0.000278871		9360	0.03715	--	0.02961	0.00754
32932.3	0.00177	44807.8	0.000205431		9370	0.03637	--	0.02963	0.00674
33032.9	0.00168	44973.6	0.000172007		9380	0.03592	--	0.02965	0.00627
33133.9	0.00173	45140.4	0.000118552		9390	0.0358	--	0.02967	0.00613
33235.5	0.00162	45308.1	0.000151615		9400	0.03619	--	0.02969	0.0065
33337.5	0.00129	45476.7	0.000170875		9410	0.03662	--	0.02972	0.0069
33439.9	0.00137	45646.2	0.000174975		9420	0.03671	--	0.02974	0.00697
33542.9	0.00161	45816.7	0.000169045		9430	0.03667	--	0.02976	0.00691
33646.3	0.00188	45988.2	0.00015657		9440	0.03635	--	0.02978	0.00657
33750.2	0.00193	46160.5	0.000195051		9450	0.0358	--	0.0298	0.006
33854.6	0.00198	46333.9	0.000226607		9460	0.03584	--	0.02982	0.00602
33959.5	0.00193	46508.2	0.000233482		9470	0.03653	--	0.02984	0.00669
34064.8	0.00197	46683.5	0.000272481		9480	0.03674	--	0.02986	0.00688
34170.7	0.00182	46859.7	0.000343147		9490	0.03655	--	0.02988	0.00667
34277	0.00171	47037	0.000397058		9500	0.03636	--	0.0299	0.00646
34383.8	0.0017	47215.2	0.000372628		9510	0.03594	--	0.02992	0.00602
34491.2	0.00165	47394.5	0.000413233		9520	0.03564	--	0.02994	0.0057
34599	0.00181	47574.7	0.000382703		9530	0.03558	--	0.02996	0.00562
34707.4	0.00208	47756	0.000316664		9540	0.03547	--	0.02998	0.00549
34816.2	0.00203	47938.3	0.000245089		9550	0.0347	--	0.03001	0.0047
34925.6	0.00207	48121.7	0.000154233		9560	0.03386	--	0.03003	0.00384
35035.5	0.00205	48306	0.000105803		9570	0.03462	--	0.03004	0.00457
35145.9	0.00193	48491.5	0.000117458		9580	0.0353	--	0.03007	0.00523
35256.8	0.00168	48677.9	0.000121318		9590	0.03443	--	0.03008	0.00435
35368.3	0.00146	48865.5	0.00013122		9600	0.03369	--	0.0301	0.00359
35480.3	0.00159	49054.1	0.000103451		9610	0.03363	--	0.03012	0.00351
35592.8	0.00133	49243.8	9.9911e-05		9620	0.03383	--	0.03014	0.00369
35705.8	0.00122	49434.6	0.000108205		9630	0.03389	--	0.03016	0.00373
35819.4	0.00106	49626.5	0.000112047		9640	0.03361	--	0.03018	0.00343
35933.6	0.0012	49819.5	0.00014513		9650	0.03338	--	0.0302	0.00318
36048.3	0.00116	50013.6	0.000166163		9660	0.03345	--	0.03022	0.00323
36163.5	0.00109	50208.9	0.000191288		9670	0.03418	--	0.03024	0.00394
36279.3	0.00101	50405.2	0.000278086		9680	0.03489	--	0.03026	0.00463
[truncated: 1,842 more rows]
