# Supplementary material for: Three body photodissociation of the water molecule and its implications for prebiotic oxygen production
Source: Nat Commun. 2021 Apr 30;12:2476. doi: 10.1038/s41467-021-22824-7 (PMC8087761; doi:10.1038/s41467-021-22824-7)
Supplement: Supplementary file 3 — Source Data [file 41467_2021_22824_MOESM3_ESM.zip › Source Data/f2.xlsx]

## Sheet: Sheet1
KE/cm-1	O(1D)+2H	O(3P)+2H	H+OH
46	0.678	0.00497	--
48	0.68859	0.00524	--
50	0.69659	0.00551	--
52	0.70881	0.0058	--
54	0.71945	0.00609	--
56	0.724	0.00639	--
58	0.72549	0.00669	--
60	0.72955	0.007	--
62	0.73852	0.00732	--
64	0.75028	0.00764	--
66	0.76236	0.00797	--
68	0.77349	0.00831	--
70	0.78313	0.00864	--
72	0.79185	0.00899	--
74	0.80015	0.00933	--
76	0.80827	0.00967	--
78	0.81696	0.01001	--
80	0.82769	0.01035	--
82	0.83936	0.01069	--
84	0.84779	0.01103	--
86	0.85027	0.01136	--
88	0.85212	0.01168	--
90	0.86072	0.012	--
92	0.87633	0.01231	--
94	0.89049	0.01262	--
96	0.89625	0.01291	--
98	0.89707	0.01321	--
100	0.88985	0.01349	--
102	0.89755	0.01377	--
104	0.90695	0.01404	--
106	0.91445	0.01431	--
108	0.91899	0.01456	--
110	0.92106	0.01482	--
112	0.92248	0.01507	--
114	0.92538	0.01531	--
116	0.93095	0.01554	--
118	0.93807	0.01577	--
120	0.94535	0.016	--
122	0.95229	0.01622	--
124	0.95868	0.01644	--
126	0.96417	0.01665	--
128	0.96761	0.01686	--
130	0.9677	0.01706	--
132	0.9662	0.01726	--
134	0.96863	0.01746	--
136	0.9788	0.01766	--
138	0.9908	0.01785	--
140	0.9959	0.01805	--
142	0.9939	0.01824	--
144	0.9936	0.01843	--
146	1.0018	0.01862	--
148	1.0126	0.01881	--
150	1.012	0.019	--
152	1.008	0.01919	--
154	1.0018	0.01938	--
156	0.9994	0.01958	--
158	1.0017	0.01977	--
160	1.0079	0.01997	--
162	1.0152	0.02016	--
164	1.0179	0.02036	--
166	1.0126	0.02056	--
168	1.0053	0.02076	--
170	1.004	0.02096	--
172	1.0098	0.02117	--
174	1.0158	0.02137	--
176	1.0172	0.02158	--
178	1.0168	0.02179	--
180	1.0189	0.022	--
182	1.0242	0.02221	--
184	1.03	0.02243	--
186	1.0344	0.02265	--
188	1.0355	0.02288	--
190	1.0307	0.02311	--
192	1.0213	0.02335	--
194	1.0148	0.0236	--
196	1.0173	0.02385	--
198	1.0231	0.02412	--
200	1.0229	0.0244	--
202	1.0047	0.02469	--
204	0.9955	0.025	--
206	0.9916	0.02531	--
208	0.9939	0.02565	--
210	1.0012	0.026	--
212	1.0092	0.02637	--
214	1.0102	0.02675	--
216	1.0003	0.02715	--
218	0.9895	0.02755	--
220	0.9914	0.02797	--
222	1.0063	0.02839	--
224	1.0213	0.02881	--
226	1.0252	0.02923	--
228	1.0216	0.02965	--
230	1.0175	0.03007	--
232	1.0161	0.03048	--
234	1.0151	0.03088	--
236	1.0126	0.03127	--
238	1.008	0.03164	--
240	1.0011	0.032	--
242	0.9883	0.03234	--
244	0.9839	0.03266	--
246	0.9862	0.03297	--
248	0.9907	0.03326	--
250	0.9848	0.03354	--
252	0.9763	0.03381	--
254	0.9665	0.03407	--
256	0.96157	0.03432	--
258	0.96225	0.03457	--
260	0.9664	0.03481	--
262	0.9704	0.03505	--
264	0.9706	0.03528	--
266	0.9653	0.03552	--
268	0.95808	0.03576	--
270	0.95394	0.036	--
272	0.95292	0.03625	--
274	0.95106	0.0365	--
276	0.94587	0.03676	--
278	0.94109	0.03701	--
280	0.94142	0.03728	--
282	0.9463	0.03754	--
284	0.94989	0.03781	--
286	0.94763	0.03808	--
288	0.94141	0.03836	--
290	0.93509	0.03863	--
292	0.93101	0.0389	--
294	0.92969	0.03918	--
296	0.93146	0.03945	--
298	0.93417	0.03973	--
300	0.93474	0.04	--
302	0.9255	0.04027	--
304	0.91583	0.04054	--
306	0.90186	0.04081	--
308	0.89011	0.04108	--
310	0.88768	0.04135	--
312	0.89429	0.04161	--
314	0.90117	0.04188	--
316	0.90113	0.04215	--
318	0.89684	0.04241	--
320	0.8938	0.04267	--
322	0.89284	0.04294	--
324	0.88865	0.04321	--
326	0.87701	0.04347	--
328	0.86245	0.04374	--
330	0.85243	0.044	--
332	0.84965	0.04427	--
334	0.85062	0.04453	--
336	0.85199	0.0448	--
338	0.85324	0.04507	--
340	0.85482	0.04533	--
342	0.85093	0.0456	--
344	0.84916	0.04587	--
346	0.84258	0.04614	--
348	0.83359	0.0464	--
350	0.82153	0.04667	--
352	0.81587	0.04694	--
354	0.81683	0.0472	--
356	0.81949	0.04747	--
358	0.81879	0.04774	--
360	0.80878	0.048	--
362	0.79117	0.04826	--
364	0.77822	0.04853	--
366	0.77981	0.04879	--
368	0.78718	0.04906	--
370	0.78515	0.04932	--
372	0.77001	0.04958	--
374	0.7543	0.04985	--
376	0.74906	0.05011	--
378	0.7507	0.05038	--
380	0.7505	0.05065	--
382	0.74433	0.05091	--
384	0.73415	0.05118	--
386	0.72284	0.05145	--
388	0.71538	0.05173	--
390	0.71748	0.052	--
392	0.72159	0.05228	--
394	0.72537	0.05255	--
396	0.71437	0.05283	--
398	0.69619	0.05311	--
400	0.68353	0.05339	--
402	0.67163	0.05367	--
404	0.66872	0.05394	--
406	0.66036	0.05421	--
408	0.65111	0.05448	--
410	0.64861	0.05475	--
412	0.65273	0.05501	--
414	0.6544	0.05527	--
416	0.64659	0.05552	--
418	0.63384	0.05576	--
420	0.62322	0.056	--
422	0.6161	0.05623	--
424	0.60853	0.05645	--
426	0.59769	0.05667	--
428	0.5854	0.05688	--
430	0.57413	0.05708	--
432	0.56546	0.05728	--
434	0.56023	0.05748	--
436	0.55875	0.05767	--
438	0.55747	0.05787	--
440	0.55159	0.05806	--
442	0.53975	0.05824	--
444	0.52579	0.05843	--
446	0.51359	0.05862	--
448	0.50419	0.05881	--
450	0.49227	0.059	--
452	0.4835	0.05919	--
454	0.4774	0.05939	--
456	0.47023	0.05958	--
458	0.46387	0.05978	--
460	0.46074	0.05998	--
462	0.45064	0.06018	--
464	0.45035	0.06038	--
466	0.44743	0.06058	--
468	0.44329	0.06078	--
470	0.44013	0.06099	--
472	0.43775	0.06119	--
474	0.43429	0.06139	--
476	0.42879	0.0616	--
478	0.42266	0.0618	--
480	0.41743	0.062	--
482	0.41342	0.0622	--
484	0.41021	0.0624	--
486	0.40701	0.0626	--
488	0.40167	0.0628	--
490	0.39188	0.063	--
492	0.37896	0.0632	--
494	0.3677	0.0634	--
496	0.36104	0.06359	--
498	0.35434	0.06379	--
500	0.33834	0.06399	--
502	0.32034	0.06419	--
504	0.30669	0.06439	--
506	0.30405	0.06459	--
508	0.30559	0.0648	--
510	0.30114	0.065	--
512	0.28923	0.0652	--
514	0.27722	0.06541	--
516	0.2709	0.06562	--
518	0.26748	0.06582	--
520	0.26199	0.06603	--
522	0.25336	0.06623	--
524	0.24527	0.06644	--
526	0.24056	0.06664	--
528	0.23685	0.06684	--
530	0.2302	0.06704	--
532	0.22011	0.06724	--
534	0.2099	0.06743	--
536	0.2023	0.06763	--
538	0.19705	0.06782	--
540	0.1933	0.068	--
542	0.1902	0.06818	--
544	0.18641	0.06836	--
546	0.18102	0.06853	--
548	0.17599	0.06871	--
550	0.17407	0.06888	--
552	0.17443	0.06904	--
554	0.168	0.06921	--
556	0.165	0.06937	--
558	0.162	0.06953	--
560	0.1585	0.06969	--
562	0.1552	0.06986	--
564	0.1515	0.07002	--
566	0.14811	0.07018	--
568	0.143	0.07034	--
570	0.135	0.0705	--
572	0.12832	0.07066	--
574	0.123	0.07083	--
576	0.114	0.07099	--
578	0.1	0.07116	--
580	0.08	0.07132	--
582	0.06	0.07149	--
584	0.04	0.07166	--
586	0.02	0.07183	--
588	0	0.07199	--
590	--	0.07216	--
592	--	0.07233	--
594	--	0.0725	--
596	--	0.07267	--
598	--	0.07283	--
600	--	0.073	--
602	--	0.07317	--
604	--	0.07333	--
606	--	0.0735	--
608	--	0.07366	--
610	--	0.07383	--
612	--	0.07399	--
614	--	0.07416	--
616	--	0.07433	--
618	--	0.07449	--
620	--	0.07466	--
622	--	0.07483	--
624	--	0.07499	--
626	--	0.07516	--
628	--	0.07533	--
630	--	0.0755	--
632	--	0.07567	--
634	--	0.07584	--
636	--	0.07602	--
638	--	0.07619	0.02756
640	--	0.07636	0.02435
642	--	0.07653	0.01832
644	--	0.0767	0.01296
646	--	0.07687	0.01086
648	--	0.07704	0.01069
650	--	0.07721	0.01011
652	--	0.07737	0.00859
654	--	0.07753	0.00768
656	--	0.07769	0.00856
658	--	0.07785	0.01036
660	--	0.078	0.01175
662	--	0.07815	0.012
664	--	0.07829	0.01128
666	--	0.07844	0.00997
668	--	0.07858	0.00914
670	--	0.07871	0.00976
672	--	0.07884	0.01141
674	--	0.07898	0.01282
676	--	0.07911	0.01318
678	--	0.07924	0.01241
680	--	0.07937	0.01024
682	--	0.07949	0.00746
684	--	0.07962	0.00643
686	--	0.07975	0.00869
688	--	0.07987	0.01137
690	--	0.08	0.01061
692	--	0.08013	0.00625
694	--	0.08026	0.00189
696	--	0.08039	0.00038374
698	--	0.08052	0.000852873
700	--	0.08065	0.00165
702	--	0.08078	0.00255
704	--	0.08091	0.0046
706	--	0.08105	0.00837
708	--	0.08118	0.01257
710	--	0.08131	0.01554
712	--	0.08145	0.01743
714	--	0.08159	0.02015
716	--	0.08172	0.0248
718	--	0.08186	0.02913
720	--	0.082	0.03019
722	--	0.08214	0.02758
724	--	0.08228	0.02394
726	--	0.08242	0.02169
728	--	0.08256	0.02093
730	--	0.0827	0.02091
732	--	0.08284	0.02091
734	--	0.08297	0.02046
736	--	0.08311	0.01936
738	--	0.08325	0.01828
740	--	0.08338	0.01794
742	--	0.08351	0.01797
744	--	0.08364	0.01691
746	--	0.08376	0.01384
748	--	0.08388	0.01002
750	--	0.084	0.00718
752	--	0.08411	0.00588
754	--	0.08423	0.00553
756	--	0.08433	0.00572
758	--	0.08444	0.00682
760	--	0.08454	0.00937
762	--	0.08464	0.01264
764	--	0.08474	0.01451
766	--	0.08484	0.01376
768	--	0.08493	0.01297
770	--	0.08503	0.01558
772	--	0.08512	0.02197
774	--	0.08522	0.02926
776	--	0.08531	0.0348
778	--	0.0854	0.0378
780	--	0.0855	0.03806
782	--	0.0856	0.03635
784	--	0.08569	0.03395
786	--	0.08579	0.03172
788	--	0.08589	0.02924
790	--	0.08599	0.02592
792	--	0.08609	0.02198
794	--	0.08619	0.01838
796	--	0.08629	0.01581
798	--	0.08639	0.01408
800	--	0.08649	0.01279
802	--	0.08659	0.01187
804	--	0.08669	0.01148
806	--	0.08679	0.01168
808	--	0.0869	0.01228
810	--	0.087	0.01303
812	--	0.0871	0.01341
814	--	0.08721	0.01258
816	--	0.08731	0.01029
818	--	0.08741	0.00826
820	--	0.08751	0.00863
822	--	0.08761	0.01073
824	--	0.08771	0.01118
826	--	0.08781	0.00786
828	--	0.08791	0.00402
830	--	0.08801	0.00406
832	--	0.08811	0.00826
834	--	0.08821	0.01274
836	--	0.08831	0.01421
838	--	0.0884	0.0128
840	--	0.0885	0.00965
842	--	0.08859	0.00646
844	--	0.08869	0.00473
846	--	0.08878	0.00514
848	--	0.08888	0.00646
850	--	0.08897	0.00731
852	--	0.08907	0.0075
854	--	0.08916	0.00776
856	--	0.08926	0.00856
858	--	0.08936	0.00962
860	--	0.08946	0.01056
862	--	0.08956	0.01127
864	--	0.08966	0.01167
866	--	0.08977	0.01188
868	--	0.08989	0.01303
870	--	0.09	0.01639
872	--	0.09012	0.02075
874	--	0.09024	0.02278
876	--	0.09037	0.02041
878	--	0.0905	0.01687
880	--	0.09064	0.01648
882	--	0.09078	0.01945
884	--	0.09093	0.02136
886	--	0.09108	0.01899
888	--	0.09123	0.01532
890	--	0.09138	0.01485
892	--	0.09153	0.01822
894	--	0.09167	0.02196
896	--	0.0918	0.02333
898	--	0.09191	0.02376
900	--	0.092	0.02585
902	--	0.09206	0.03015
904	--	0.09211	0.03461
906	--	0.09213	0.03727
908	--	0.09213	0.03739
910	--	0.09211	0.03478
912	--	0.09208	0.03059
914	--	0.09203	0.02729
916	--	0.09197	0.02676
918	--	0.09189	0.02844
920	--	0.0918	0.03125
922	--	0.09169	0.03408
924	--	0.09156	0.0359
926	--	0.0914	0.0361
928	--	0.09121	0.03609
930	--	0.091	0.0378
932	--	0.09075	0.04088
934	--	0.09047	0.04232
936	--	0.09014	0.03979
938	--	0.08976	0.03474
940	--	0.08934	0.02966
942	--	0.08885	0.02588
944	--	0.0883	0.02327
946	--	0.08768	0.02156
948	--	0.08698	0.02067
950	--	0.08618	0.0207
952	--	0.08526	0.02092
954	--	0.0842	0.01946
956	--	0.08299	0.01516
958	--	0.08159	0.01016
960	--	0.08	0.00741
962	--	0.0782	0.0075
964	--	0.07621	0.00853
966	--	0.07405	0.00875
968	--	0.07175	0.00759
970	--	0.06935	0.00485
972	--	0.06685	0.00144
974	--	0.06429	-0.000883
976	--	0.0617	-0.000852
978	--	0.05911	0.000629
980	--	0.05656	0.00213
982	--	0.0541	0.00308
984	--	0.05177	0.00389
986	--	0.04962	0.00495
988	--	0.04768	0.00613
990	--	0.046	0.00712
992	--	0.04461	0.00764
994	--	0.04347	0.0076
996	--	0.04253	0.00696
998	--	0.04172	0.00616
1000	--	0.041	0.00577
1002	--	0.04032	0.00612
1004	--	0.03967	0.00695
1006	--	0.03907	0.00775
1008	--	0.03851	0.00809
1010	--	0.038	0.00781
1012	--	0.03755	0.00733
1014	--	0.03714	0.00716
1016	--	0.03676	0.00737
1018	--	0.03638	0.00746
1020	--	0.036	0.00701
1022	--	0.0356	0.00623
1024	--	0.03518	0.00558
1026	--	0.03477	0.00525
1028	--	0.03437	0.00509
1030	--	0.034	0.00487
1032	--	0.03367	0.00455
1034	--	0.03336	0.00407
1036	--	0.03307	0.00331
1038	--	0.03279	0.00219
1040	--	0.0325	0.00081
1042	--	0.0322	-0.000178
1044	--	0.03189	0.000122
1046	--	0.03158	0.00197
1048	--	0.03128	0.00393
1050	--	0.031	0.0044
1052	--	0.03075	0.00354
1054	--	0.03052	0.00281
1056	--	0.03032	0.0031
1058	--	0.03015	0.00366
1060	--	0.03	0.0035
1062	--	0.02988	0.00308
1064	--	0.02977	0.00413
1066	--	0.02968	0.00728
1068	--	0.02959	0.0101
1070	--	0.0295	0.0099
1072	--	0.0294	0.00732
1074	--	0.02929	0.00528
1076	--	0.02919	0.00555
1078	--	0.02909	0.00692
1080	--	0.029	0.00774
1082	--	0.02892	0.00768
1084	--	0.02886	0.00747
1086	--	0.02882	0.00761
1088	--	0.02878	0.00797
1090	--	0.02875	0.00814
1092	--	0.02873	0.00807
1094	--	0.02872	0.00826
1096	--	0.02871	0.00902
1098	--	0.0287	0.00978
1100	--	0.0287	0.00988
1102	--	0.0287	0.00952
1104	--	0.02869	0.00943
1106	--	0.02869	0.00986
1108	--	0.02868	0.01049
1110	--	0.02868	0.011
1112	--	0.02867	0.01137
1114	--	0.02867	0.01128
1116	--	0.02866	0.01058
1118	--	0.02866	0.0099
1120	--	0.02865	0.01006
1122	--	0.02865	0.01059
1124	--	0.02864	0.00993
1126	--	0.02864	0.00726
1128	--	0.02863	0.0044
1130	--	0.02863	0.00355
1132	--	0.02862	0.00474
1134	--	0.02861	0.00627
1136	--	0.02861	0.00688
1138	--	0.0286	0.007
1140	--	0.0286	0.00734
1142	--	0.02859	0.00777
1144	--	0.02858	0.00729
1146	--	0.02858	0.00549
1148	--	0.02857	0.00373
1150	--	0.02857	0.00363
1152	--	0.02856	0.0053
1154	--	0.02855	0.00744
1156	--	0.02855	0.00879
1158	--	0.02854	0.00889
1160	--	0.02853	0.00763
1162	--	0.02853	0.00558
1164	--	0.02852	0.00372
1166	--	0.02851	0.0027
1168	--	0.02851	0.00241
1170	--	0.0285	0.00263
1172	--	0.02849	0.00332
1174	--	0.02849	0.00454
1176	--	0.02848	0.0063
1178	--	0.02847	0.00805
1180	--	0.02847	0.00918
1182	--	0.02846	0.00975
1184	--	0.02845	0.01044
1186	--	0.02845	0.01165
1188	--	0.02844	0.01286
1190	--	0.02843	0.01338
1192	--	0.02843	0.01301
1194	--	0.02842	0.01198
1196	--	0.02841	0.01046
1198	--	0.02841	0.00877
1200	--	0.0284	0.00731
1204	--	0.02839	0.00544
1208	--	0.02837	0.0041
1212	--	0.02836	0.00143
1216	--	0.02835	0.000271
1220	--	0.02834	0.0037
1224	--	0.02832	0.00824
1228	--	0.02831	0.00706
1232	--	0.0283	0.00739
1236	--	0.02829	0.00918
1240	--	0.02828	0.00704
1244	--	0.02826	0.00305
1248	--	0.02825	0.00429
1252	--	0.02824	0.00351
1256	--	0.02823	0.0011
1260	--	0.02822	0.000843
1264	--	0.02821	0.00392
1268	--	0.02819	0.00647
1272	--	0.02818	0.00539
1276	--	0.02817	0.00591
1280	--	0.02816	0.00647
1284	--	0.02815	0.00391
1288	--	0.02814	0.00707
1292	--	0.02812	0.0101
1296	--	0.02811	0.01267
1300	--	0.0281	0.01523
1304	--	0.02809	0.01679
1308	--	0.02808	0.01732
1312	--	0.02807	0.01364
1316	--	0.02805	0.01111
1320	--	0.02804	0.0099
1324	--	0.02803	0.00833
1328	--	0.02802	0.01024
1332	--	0.028	0.01062
1336	--	0.02799	0.01188
1340	--	0.02798	0.01375
1344	--	0.02797	0.01451
1348	--	0.02796	0.01845
1352	--	0.02795	0.01796
1356	--	0.02793	0.01606
1360	--	0.02792	0.01416
1364	--	0.02791	0.0118
1368	--	0.0279	0.01198
1372	--	0.02789	0.00698
1376	--	0.02787	0.00535
1380	--	0.02786	0.00696
1384	--	0.02785	0.00518
1388	--	0.02784	0.00282
1392	--	0.02782	0.00218
1396	--	0.02781	0.00559
1400	--	0.0278	0.0077
1404	--	0.02779	0.00595
1408	--	0.02778	0.00616
1412	--	0.02776	0.00702
1416	--	0.02775	0.00769
1420	--	0.02774	0.00859
1424	--	0.02773	0.00978
1428	--	0.02772	0.01055
1432	--	0.0277	0.00875
1436	--	0.02769	0.00974
1440	--	0.02768	0.01074
1444	--	0.02767	0.00964
1448	--	0.02765	0.01136
1452	--	0.02764	0.00982
1456	--	0.02763	0.0079
1460	--	0.02762	0.00831
1464	--	0.02761	0.01002
1468	--	0.02759	0.0114
1472	--	0.02758	0.01049
1476	--	0.02757	0.00883
1480	--	0.02756	0.00828
1484	--	0.02755	0.00941
1488	--	0.02754	0.00975
1492	--	0.02752	0.007
1496	--	0.02751	0.00566
1500	--	0.0275	0.00533
1504	--	0.02749	0.00432
1508	--	0.02748	0.00493
1512	--	0.02747	0.0053
1516	--	0.02745	0.00763
1520	--	0.02744	0.01119
1524	--	0.02743	0.01171
1528	--	0.02742	0.00836
1532	--	0.02741	0.01154
1536	--	0.0274	0.01272
1540	--	0.02739	0.01109
1544	--	0.02738	0.01268
1548	--	0.02736	0.0115
1552	--	0.02735	0.0107
1556	--	0.02734	0.00987
1560	--	0.02733	0.0072
1564	--	0.02732	0.00541
1568	--	0.0273	0.00855
1572	--	0.02729	0.01285
1576	--	0.02728	0.0148
1580	--	0.02727	0.0167
1584	--	0.02725	0.02084
1588	--	0.02724	0.024
1592	--	0.02723	0.02624
1596	--	0.02721	0.02387
1600	--	0.0272	0.01927
1604	--	0.02719	0.01685
1608	--	0.02717	0.01643
1612	--	0.02716	0.01517
1616	--	0.02714	0.01587
1620	--	0.02713	0.01928
1624	--	0.02711	0.02268
1628	--	0.0271	0.0251
1632	--	0.02708	0.0272
1636	--	0.02707	0.02732
1640	--	0.02705	0.02565
1644	--	0.02703	0.02424
1648	--	0.02702	0.02404
1652	--	0.027	0.02026
1656	--	0.02698	0.01916
1660	--	0.02697	0.01982
1664	--	0.02695	0.01995
1668	--	0.02694	0.02218
1672	--	0.02692	0.02212
1676	--	0.0269	0.02043
1680	--	0.02688	0.02149
1684	--	0.02687	0.02382
1688	--	0.02685	0.02073
1692	--	0.02683	0.02049
1696	--	0.02682	0.02124
1700	--	0.0268	0.01932
1704	--	0.02678	0.01639
1708	--	0.02677	0.01569
1712	--	0.02675	0.01421
1716	--	0.02673	0.01447
1720	--	0.02671	0.01617
1724	--	0.0267	0.01753
1728	--	0.02668	0.01987
1732	--	0.02667	0.01983
1736	--	0.02665	0.01824
1740	--	0.02663	0.01629
1744	--	0.02662	0.01697
1748	--	0.0266	0.02107
1752	--	0.02658	0.02007
1756	--	0.02656	0.01859
1760	--	0.02655	0.01929
1764	--	0.02653	0.02023
1768	--	0.02652	0.02226
1772	--	0.0265	0.02182
1776	--	0.02648	0.02089
1780	--	0.02647	0.02042
1784	--	0.02645	0.0192
1788	--	0.02643	0.01617
1792	--	0.02642	0.01455
1796	--	0.0264	0.01622
1800	--	0.02638	0.01606
1804	--	0.02637	0.01373
1808	--	0.02635	0.01737
1812	--	0.02634	0.02155
1816	--	0.02632	0.0224
1820	--	0.0263	0.02039
1824	--	0.02629	0.01653
1828	--	0.02627	0.0126
1832	--	0.02626	0.01027
1836	--	0.02624	0.01044
1840	--	0.02623	0.00974
1844	--	0.02621	0.00791
1848	--	0.0262	0.0103
1852	--	0.02618	0.00947
1856	--	0.02616	0.00893
1860	--	0.02615	0.01098
1864	--	0.02613	0.01185
1868	--	0.02612	0.00856
1872	--	0.0261	0.00789
1876	--	0.02609	0.0101
1880	--	0.02607	0.01116
1884	--	0.02606	0.00944
1888	--	0.02604	0.00766
1892	--	0.02603	0.00681
1896	--	0.02602	0.00487
1900	--	0.026	0.00313
1904	--	0.02599	0.00471
1908	--	0.02597	0.00825
1912	--	0.02596	0.00815
1916	--	0.02594	0.00655
1920	--	0.02593	0.00636
1924	--	0.02592	0.00709
1928	--	0.0259	0.00711
1932	--	0.02589	0.00784
1936	--	0.02587	0.01384
1940	--	0.02586	0.01496
1944	--	0.02585	0.01073
1948	--	0.02583	0.0118
1952	--	0.02582	0.01412
1956	--	0.02581	0.01278
1960	--	0.02579	0.0118
1964	--	0.02578	0.01385
1968	--	0.02577	0.01419
1972	--	0.02575	0.01254
1976	--	0.02574	0.01459
1980	--	0.02573	0.01781
1984	--	0.02571	0.01735
1988	--	0.0257	0.01521
1992	--	0.02569	0.01353
1996	--	0.02567	0.01451
2000	--	0.02566	0.0163
2004	--	0.02565	0.01678
2008	--	0.02564	0.01614
2012	--	0.02562	0.01613
2016	--	0.02561	0.01431
2020	--	0.0256	0.01108
2024	--	0.02559	0.01063
2028	--	0.02557	0.01384
2032	--	0.02556	0.0162
2036	--	0.02555	0.01693
2040	--	0.02554	0.01567
2044	--	0.02553	0.01383
2048	--	0.02551	0.01389
2052	--	0.0255	0.01439
2056	--	0.02549	0.01443
2060	--	0.02548	0.01432
2064	--	0.02547	0.01442
2068	--	0.02545	0.01455
2072	--	0.02544	0.01547
2076	--	0.02543	0.01507
2080	--	0.02542	0.01534
2084	--	0.02541	0.01728
2088	--	0.0254	0.0187
2092	--	0.02538	0.01864
2096	--	0.02537	0.0167
2100	--	0.02536	0.01471
2104	--	0.02535	0.01379
2108	--	0.02534	0.01343
2112	--	0.02533	0.01326
2116	--	0.02532	0.01155
2120	--	0.0253	0.01109
2124	--	0.02529	0.01129
2128	--	0.02528	0.00903
2132	--	0.02527	0.00821
2136	--	0.02526	0.00813
2140	--	0.02525	0.00852
2144	--	0.02524	0.00905
2148	--	0.02523	0.00863
2152	--	0.02522	0.0079
2156	--	0.0252	0.00694
2160	--	0.02519	0.00554
2164	--	0.02518	0.00448
2168	--	0.02517	0.00586
2172	--	0.02516	0.0052
2176	--	0.02515	0.00358
2180	--	0.02514	0.00331
2184	--	0.02513	0.00558
2188	--	0.02512	0.00867
2192	--	0.02511	0.00779
2196	--	0.02509	0.00632
2200	--	0.02508	0.00618
2204	--	0.02507	0.00595
2208	--	0.02506	0.00526
2212	--	0.02505	0.00618
2216	--	0.02504	0.00428
2220	--	0.02503	0.00255
2224	--	0.02502	0.00349
2228	--	0.02501	0.00444
2232	--	0.025	0.00306
2236	--	0.02499	0.0021
2240	--	0.02498	0.00215
2244	--	0.02497	0.00288
2248	--	0.02496	0.00389
2252	--	0.02494	0.0034
2256	--	0.02493	0.00438
2260	--	0.02492	0.00489
2264	--	0.02491	0.00368
2268	--	0.0249	0.00298
2272	--	0.02489	0.00298
2276	--	0.02488	0.00319
2280	--	0.02487	0.00331
2284	--	0.02486	0.00246
2288	--	0.02485	0.000302
2292	--	0.02484	-0.000418
2296	--	0.02483	0.000853
2300	--	0.02482	0.00201
2304	--	0.02481	0.00253
2308	--	0.0248	0.00405
2312	--	0.02478	0.00399
2316	--	0.02477	0.00647
2320	--	0.02476	0.00938
2324	--	0.02475	0.00933
2328	--	0.02474	0.00822
2332	--	0.02473	0.00729
2336	--	0.02472	0.00789
2340	--	0.02471	0.00882
2344	--	0.0247	0.00864
2348	--	0.02469	0.00825
2352	--	0.02468	0.00955
2356	--	0.02466	0.01154
2360	--	0.02465	0.0117
2364	--	0.02464	0.01126
2368	--	0.02463	0.01239
2372	--	0.02462	0.01249
2376	--	0.02461	0.01307
2380	--	0.0246	0.01252
2384	--	0.02459	0.01034
2388	--	0.02458	0.00937
2392	--	0.02457	0.01036
2396	--	0.02456	0.01142
2400	--	0.02455	0.01073
2404	--	0.02454	0.00881
2408	--	0.02452	0.00776
2412	--	0.02451	0.00829
2416	--	0.0245	0.00815
2420	--	0.02449	0.00796
2424	--	0.02448	0.00777
2428	--	0.02447	0.00655
2432	--	0.02446	0.00735
2436	--	0.02445	0.00678
2440	--	0.02444	0.00846
2444	--	0.02443	0.01088
2448	--	0.02442	0.00905
2452	--	0.02441	0.0086
2456	--	0.0244	0.00893
2460	--	0.02438	0.01052
2464	--	0.02437	0.01018
2468	--	0.02436	0.00725
2472	--	0.02435	0.0126
2476	--	0.02434	0.01613
2480	--	0.02433	0.01536
2484	--	0.02432	0.01531
2488	--	0.02431	0.01731
2492	--	0.0243	0.01767
2496	--	0.02429	0.01693
2500	--	0.02428	0.01883
2504	--	0.02427	0.01897
2508	--	0.02425	0.015
2512	--	0.02424	0.01513
2516	--	0.02423	0.01494
2520	--	0.02422	0.01404
2524	--	0.02421	0.01204
2528	--	0.0242	0.0099
2532	--	0.02419	0.0104
2536	--	0.02418	0.0116
2540	--	0.02417	0.01117
2544	--	0.02416	0.01072
2548	--	0.02415	0.01218
2552	--	0.02414	0.01396
2556	--	0.02413	0.01331
2560	--	0.02412	0.0121
2564	--	0.02411	0.01055
2568	--	0.0241	0.00805
2572	--	0.02409	0.00602
2576	--	0.02408	0.00753
2580	--	0.02407	0.00866
2584	--	0.02406	0.00819
2588	--	0.02405	0.008
2592	--	0.02404	0.00618
2596	--	0.02403	0.00692
2600	--	0.02402	0.0083
2604	--	0.024	0.00793
2608	--	0.02399	0.00718
2612	--	0.02398	0.00685
2616	--	0.02398	0.0083
2620	--	0.02397	0.00984
2624	--	0.02396	0.01044
2628	--	0.02395	0.00958
2632	--	0.02394	0.00638
2636	--	0.02392	0.00636
2640	--	0.02391	0.00732
2644	--	0.0239	0.00778
2648	--	0.0239	0.00974
2652	--	0.02389	0.01141
2656	--	0.02388	0.01162
2660	--	0.02387	0.01068
2664	--	0.02386	0.00905
2668	--	0.02385	0.00779
2672	--	0.02384	0.00854
2676	--	0.02383	0.00809
2680	--	0.02382	0.00781
2684	--	0.02381	0.00844
2688	--	0.0238	0.00849
2692	--	0.02379	0.00806
2696	--	0.02378	0.00741
2700	--	0.02377	0.00709
2704	--	0.02376	0.00729
2708	--	0.02375	0.0071
2712	--	0.02374	0.00628
2716	--	0.02373	0.00665
2720	--	0.02372	0.00626
2724	--	0.02371	0.00472
2728	--	0.02371	0.00398
2732	--	0.0237	0.00487
2736	--	0.02369	0.00569
2740	--	0.02368	0.00566
2744	--	0.02367	0.00623
2748	--	0.02366	0.00759
2752	--	0.02365	0.00741
2756	--	0.02364	0.00613
2760	--	0.02363	0.00545
2764	--	0.02362	0.00453
2768	--	0.02362	0.00323
2772	--	0.02361	0.00472
2776	--	0.0236	0.00519
2780	--	0.02359	0.00482
2784	--	0.02358	0.00549
2788	--	0.02357	0.00654
2792	--	0.02356	0.00647
2796	--	0.02356	0.00644
2800	--	0.02355	0.00645
2804	--	0.02354	0.00673
2808	--	0.02353	0.00823
2812	--	0.02352	0.01019
2816	--	0.02351	0.00965
2820	--	0.02351	0.00973
2824	--	0.0235	0.01029
2828	--	0.02349	0.01052
2832	--	0.02348	0.01334
2836	--	0.02347	0.01613
2840	--	0.02347	0.01552
2844	--	0.02346	0.01397
2848	--	0.02345	0.01515
2852	--	0.02344	0.01615
2856	--	0.02343	0.01662
2860	--	0.02343	0.01746
2864	--	0.02342	0.01997
2868	--	0.02341	0.0221
2872	--	0.0234	0.01997
2876	--	0.0234	0.01981
2880	--	0.02339	0.01992
2884	--	0.02338	0.01825
2888	--	0.02337	0.01701
2892	--	0.02337	0.01664
2896	--	0.02336	0.01623
2900	--	0.02335	0.01385
2904	--	0.02334	0.01133
2908	--	0.02334	0.01177
2912	--	0.02333	0.01233
2916	--	0.02332	0.01195
2920	--	0.02331	0.01366
2924	--	0.02331	0.0149
2928	--	0.0233	0.01307
2932	--	0.02329	0.01364
2936	--	0.02329	0.01405
2940	--	0.02328	0.01419
2944	--	0.02327	0.01584
2948	--	0.02327	0.01712
2952	--	0.02326	0.01469
2956	--	0.02325	0.01562
2960	--	0.02324	0.01717
2964	--	0.02324	0.01635
2968	--	0.02323	0.01615
2972	--	0.02322	0.01476
2976	--	0.02322	0.01683
2980	--	0.02321	0.01858
2984	--	0.02321	0.01713
2988	--	0.0232	0.016
2992	--	0.02319	0.01722
2996	--	0.02319	0.01589
3000	--	0.02318	0.01414
3004	--	0.02317	0.01395
3008	--	0.02317	0.01404
3012	--	0.02316	0.01268
3016	--	0.02315	0.0121
3020	--	0.02315	0.01094
3024	--	0.02314	0.00968
3028	--	0.02314	0.0102
3032	--	0.02313	0.01144
3036	--	0.02312	0.01223
3040	--	0.02312	0.01146
3044	--	0.02311	0.00989
3048	--	0.02311	0.00972
3052	--	0.0231	0.0106
3056	--	0.02309	0.00953
3060	--	0.02309	0.00859
3064	--	0.02308	0.00923
3068	--	0.02308	0.01077
3072	--	0.02307	0.01224
3076	--	0.02306	0.01244
3080	--	0.02306	0.01098
3084	--	0.02305	0.01075
3088	--	0.02305	0.01266
3092	--	0.02304	0.0124
3096	--	0.02304	0.01244
3100	--	0.02303	0.01345
3104	--	0.02303	0.01417
3108	--	0.02302	0.01299
3112	--	0.02301	0.01071
3116	--	0.02301	0.0125
3120	--	0.023	0.01441
3124	--	0.023	0.01445
3128	--	0.02299	0.01414
3132	--	0.02299	0.01354
3136	--	0.02298	0.01621
3140	--	0.02298	0.01538
3144	--	0.02297	0.01219
3148	--	0.02297	0.01258
3152	--	0.02296	0.01094
3156	--	0.02296	0.01014
3160	--	0.02295	0.01035
3164	--	0.02295	0.01067
3168	--	0.02294	0.01005
3172	--	0.02294	0.00912
3176	--	0.02293	0.01013
3180	--	0.02293	0.00908
3184	--	0.02292	0.00789
3188	--	0.02292	0.00846
3192	--	0.02291	0.00876
3196	--	0.0229	0.01005
3200	--	0.0229	0.01044
3204	--	0.02289	0.01033
3208	--	0.02289	0.01203
3212	--	0.02289	0.0137
3216	--	0.02288	0.01135
3220	--	0.02288	0.01137
3224	--	0.02287	0.01289
3228	--	0.02287	0.01328
3232	--	0.02286	0.01509
3236	--	0.02286	0.01336
3240	--	0.02285	0.01197
3244	--	0.02285	0.01325
3248	--	0.02284	0.0151
3252	--	0.02284	0.01536
3256	--	0.02283	0.0143
3260	--	0.02283	0.01426
3264	--	0.02283	0.01603
3268	--	0.02282	0.01665
3272	--	0.02282	0.01368
3276	--	0.02281	0.01146
3280	--	0.02281	0.01119
3284	--	0.0228	0.01132
3288	--	0.0228	0.01069
3292	--	0.02279	0.01086
3296	--	0.02279	0.01053
3300	--	0.02279	0.01078
3304	--	0.02278	0.0111
3308	--	0.02278	0.01075
3312	--	0.02277	0.01192
3316	--	0.02277	0.0129
3320	--	0.02277	0.01047
3324	--	0.02276	0.00858
3328	--	0.02276	0.00948
3332	--	0.02275	0.0091
3336	--	0.02275	0.01037
3340	--	0.02274	0.01056
3344	--	0.02274	0.00944
3348	--	0.02274	0.00991
3352	--	0.02273	0.01138
3356	--	0.02273	0.00975
3360	--	0.02272	0.00926
3364	--	0.02272	0.01069
3368	--	0.02272	0.01097
3372	--	0.02271	0.01036
3376	--	0.02271	0.01135
3380	--	0.0227	0.01139
3384	--	0.0227	0.01048
3388	--	0.0227	0.01009
3392	--	0.02269	0.00899
3396	--	0.02269	0.00716
3400	--	0.02269	0.00715
3404	--	0.02268	0.00713
3408	--	0.02268	0.00667
3412	--	0.02267	0.00852
3416	--	0.02267	0.0073
3420	--	0.02267	0.00729
3424	--	0.02266	0.00771
3428	--	0.02266	0.00693
3432	--	0.02266	0.0072
3436	--	0.02265	0.00766
3440	--	0.02265	0.00868
3444	--	0.02264	0.00897
3448	--	0.02264	0.00855
3452	--	0.02264	0.00933
3456	--	0.02263	0.00852
3460	--	0.02263	0.00642
3464	--	0.02263	0.00602
3468	--	0.02262	0.00798
3472	--	0.02262	0.0084
3476	--	0.02262	0.00664
3480	--	0.02261	0.0064
3484	--	0.02261	0.00609
3488	--	0.02261	0.00476
3492	--	0.0226	0.00546
3496	--	0.0226	0.00806
3500	--	0.0226	0.00719
3504	--	0.02259	0.00548
3508	--	0.02259	0.00642
3512	--	0.02259	0.0065
3516	--	0.02258	0.00655
3520	--	0.02258	0.00557
3524	--	0.02257	0.00527
3528	--	0.02257	0.00669
3532	--	0.02257	0.00715
3536	--	0.02256	0.00625
3540	--	0.02256	0.00535
3544	--	0.02256	0.00439
3548	--	0.02255	0.00381
3552	--	0.02255	0.00527
3556	--	0.02255	0.00729
3560	--	0.02254	0.00495
3564	--	0.02254	0.00347
3568	--	0.02254	0.00574
3572	--	0.02253	0.00724
3576	--	0.02253	0.00774
3580	--	0.02253	0.00629
3584	--	0.02253	0.00466
3588	--	0.02252	0.0035
3592	--	0.02252	0.0027
3596	--	0.02252	0.0028
3600	--	0.02251	0.00166
3604	--	0.02251	-1.9e-05
3608	--	0.02251	0.000494
3612	--	0.0225	0.00271
3616	--	0.0225	0.00399
3620	--	0.0225	0.00419
3624	--	0.02249	0.00447
3628	--	0.02249	0.00588
3632	--	0.02249	0.00689
3636	--	0.02248	0.0054
3640	--	0.02248	0.00567
3644	--	0.02248	0.00678
3648	--	0.02247	0.00573
3652	--	0.02247	0.00384
3656	--	0.02247	0.00419
3660	--	0.02246	0.00558
3664	--	0.02246	0.00664
3668	--	0.02246	0.00708
3672	--	0.02245	0.0083
3676	--	0.02245	0.00914
3680	--	0.02245	0.00901
3684	--	0.02245	0.00926
3688	--	0.02244	0.01005
3692	--	0.02244	0.00944
3696	--	0.02244	0.00765
3700	--	0.02243	0.00641
3704	--	0.02243	0.00637
3708	--	0.02243	0.00647
3712	--	0.02242	0.00733
3716	--	0.02242	0.00832
3720	--	0.02242	0.00687
3724	--	0.02242	0.00704
3728	--	0.02241	0.00928
3732	--	0.02241	0.00783
3736	--	0.02241	0.00692
3740	--	0.0224	0.00653
3744	--	0.0224	0.00762
3748	--	0.0224	0.00963
3752	--	0.02239	0.00976
3756	--	0.02239	0.00921
3760	--	0.02239	0.00952
3764	--	0.02238	0.01028
3768	--	0.02238	0.01058
3772	--	0.02238	0.01096
3776	--	0.02237	0.01196
3780	--	0.02237	0.01058
3784	--	0.02237	0.01022
3788	--	0.02237	0.01189
3792	--	0.02236	0.01194
3796	--	0.02236	0.01234
3800	--	0.02236	0.01116
3804	--	0.02235	0.00983
3808	--	0.02235	0.0105
3812	--	0.02235	0.01093
3816	--	0.02234	0.01086
3820	--	0.02234	0.01142
3824	--	0.02234	0.01281
3828	--	0.02234	0.01362
3832	--	0.02233	0.01286
3836	--	0.02233	0.01324
3840	--	0.02233	0.0144
3844	--	0.02232	0.01427
3848	--	0.02232	0.01276
3852	--	0.02232	0.01298
3856	--	0.02231	0.01527
3860	--	0.02231	0.01347
3864	--	0.02231	0.01081
3868	--	0.0223	0.01093
3872	--	0.0223	0.01261
3876	--	0.0223	0.01443
3880	--	0.02229	0.01513
3884	--	0.02229	0.01542
3888	--	0.02229	0.01518
3892	--	0.02228	0.01538
3896	--	0.02228	0.01662
3900	--	0.02228	0.01711
3904	--	0.02227	0.01646
3908	--	0.02227	0.01608
3912	--	0.02227	0.01611
3916	--	0.02226	0.0148
3920	--	0.02226	0.01597
3924	--	0.02226	0.01703
3928	--	0.02225	0.01625
3932	--	0.02225	0.01546
3936	--	0.02225	0.01782
3940	--	0.02224	0.01877
3944	--	0.02224	0.01863
3948	--	0.02224	0.01761
3952	--	0.02223	0.01704
3956	--	0.02223	0.01689
3960	--	0.02223	0.01559
3964	--	0.02222	0.01503
3968	--	0.02222	0.01542
3972	--	0.02222	0.01562
3976	--	0.02221	0.01557
3980	--	0.02221	0.01246
3984	--	0.02221	0.01132
3988	--	0.0222	0.01249
3992	--	0.0222	0.0122
3996	--	0.02219	0.01215
4000	--	0.02219	0.01234
4004	--	0.02219	0.01145
4008	--	0.02219	0.01107
4012	--	0.02218	0.01102
4016	--	0.02218	0.01027
4020	--	0.02217	0.00982
4024	--	0.02217	0.00955
4028	--	0.02217	0.00889
4032	--	0.02216	0.00868
4036	--	0.02216	0.0084
4040	--	0.02216	0.00911
4044	--	0.02215	0.00892
4048	--	0.02215	0.00905
4052	--	0.02214	0.01096
4056	--	0.02214	0.00842
4060	--	0.02214	0.00814
4064	--	0.02213	0.00867
4068	--	0.02213	0.00841
4072	--	0.02212	0.00813
4076	--	0.02212	0.00686
4080	--	0.02212	0.00765
4084	--	0.02211	0.0088
4088	--	0.02211	0.00907
4092	--	0.02211	0.00903
4096	--	0.0221	0.00755
4100	--	0.0221	0.00824
4104	--	0.02209	0.0083
4108	--	0.02209	0.00768
4112	--	0.02209	0.0083
4116	--	0.02208	0.00826
4120	--	0.02208	0.00707
4124	--	0.02207	0.00565
4128	--	0.02207	0.00567
4132	--	0.02206	0.00493
4136	--	0.02206	0.00319
4140	--	0.02206	0.00287
4144	--	0.02205	0.00271
4148	--	0.02205	0.00312
4152	--	0.02204	0.00376
4156	--	0.02204	0.00503
4160	--	0.02203	0.00411
4164	--	0.02203	0.00206
4168	--	0.02202	0.00217
4172	--	0.02202	0.00309
4176	--	0.02202	0.00258
4180	--	0.02201	0.00282
4184	--	0.02201	0.00245
4188	--	0.022	0.00178
4192	--	0.022	0.00323
4196	--	0.02199	0.00446
4200	--	0.02199	0.00372
4204	--	0.02198	0.00236
4208	--	0.02198	0.00321
4212	--	0.02197	0.00424
4216	--	0.02197	0.00414
4220	--	0.02196	0.00454
4224	--	0.02196	0.00409
4228	--	0.02195	0.00599
4232	--	0.02195	0.00828
4236	--	0.02195	0.00571
4240	--	0.02194	0.00673
4244	--	0.02194	0.00695
4248	--	0.02193	0.00686
4252	--	0.02193	0.00897
4256	--	0.02192	0.00719
4260	--	0.02192	0.00781
4264	--	0.02191	0.00968
4268	--	0.02191	0.00964
4272	--	0.0219	0.00945
4276	--	0.0219	0.00913
4280	--	0.02189	0.0103
4284	--	0.02189	0.01251
4288	--	0.02188	0.01381
4292	--	0.02188	0.01278
4296	--	0.02187	0.01035
4300	--	0.02187	0.00991
4304	--	0.02186	0.00963
4308	--	0.02186	0.00871
4312	--	0.02185	0.00967
4316	--	0.02185	0.00926
4320	--	0.02184	0.00753
4324	--	0.02184	0.00738
4328	--	0.02183	0.00691
4332	--	0.02183	0.0065
4336	--	0.02182	0.00846
4340	--	0.02182	0.00947
4344	--	0.02181	0.00936
4348	--	0.0218	0.00947
4352	--	0.0218	0.01114
4356	--	0.02179	0.01278
4360	--	0.02179	0.01184
4364	--	0.02178	0.0118
4368	--	0.02178	0.01192
4372	--	0.02177	0.01103
4376	--	0.02177	0.012
4380	--	0.02176	0.01226
4384	--	0.02176	0.01051
4388	--	0.02175	0.01051
4392	--	0.02175	0.01156
4396	--	0.02174	0.01074
4400	--	0.02174	0.01065
4404	--	0.02173	0.01093
4408	--	0.02173	0.00943
4412	--	0.02172	0.00849
4416	--	0.02172	0.00945
4420	--	0.02171	0.00935
4424	--	0.0217	0.00875
4428	--	0.0217	0.00884
4432	--	0.02169	0.00968
4436	--	0.02169	0.00855
4440	--	0.02168	0.00708
4444	--	0.02168	0.00715
4448	--	0.02167	0.00702
4452	--	0.02167	0.00704
4456	--	0.02166	0.00586
4460	--	0.02166	0.00563
4464	--	0.02165	0.00693
4468	--	0.02165	0.0072
4472	--	0.02164	0.00684
4476	--	0.02164	0.00693
4480	--	0.02163	0.00797
4484	--	0.02163	0.00993
4488	--	0.02162	0.01107
4492	--	0.02162	0.01065
4496	--	0.02161	0.01034
4500	--	0.02161	0.01049
4504	--	0.0216	0.01107
4508	--	0.0216	0.01185
4512	--	0.02159	0.01228
4516	--	0.02159	0.01218
4520	--	0.02158	0.01167
4524	--	0.02158	0.01072
4528	--	0.02157	0.01105
4532	--	0.02157	0.01269
4536	--	0.02156	0.0141
4540	--	0.02156	0.0143
4544	--	0.02156	0.01313
4548	--	0.02155	0.01331
4552	--	0.02155	0.01475
4556	--	0.02154	0.01468
4560	--	0.02154	0.01478
4564	--	0.02153	0.015
4568	--	0.02153	0.01496
4572	--	0.02152	0.01519
4576	--	0.02152	0.01584
4580	--	0.02151	0.01645
4584	--	0.02151	0.01744
4588	--	0.0215	0.01824
4592	--	0.0215	0.01748
4596	--	0.0215	0.01672
4600	--	0.02149	0.01711
4604	--	0.02149	0.01834
4608	--	0.02148	0.01923
4612	--	0.02148	0.01881
4616	--	0.02147	0.01814
4620	--	0.02147	0.01837
4624	--	0.02147	0.01812
4628	--	0.02146	0.01801
4632	--	0.02146	0.01891
4636	--	0.02145	0.01809
4640	--	0.02145	0.01707
4644	--	0.02144	0.01607
4648	--	0.02144	0.01534
4652	--	0.02144	0.01488
4656	--	0.02143	0.01411
4660	--	0.02143	0.01384
4664	--	0.02142	0.01385
4668	--	0.02142	0.01414
4672	--	0.02142	0.01416
4676	--	0.02141	0.01367
4680	--	0.02141	0.0141
4684	--	0.02141	0.01434
4688	--	0.0214	0.01353
4692	--	0.0214	0.01349
4696	--	0.02139	0.01479
4700	--	0.02139	0.01513
4704	--	0.02139	0.01328
4708	--	0.02138	0.01354
4712	--	0.02138	0.01637
4716	--	0.02138	0.01636
4720	--	0.02137	0.01516
4724	--	0.02137	0.01558
4728	--	0.02137	0.01673
4732	--	0.02136	0.01625
4736	--	0.02136	0.01436
4740	--	0.02136	0.01473
4744	--	0.02135	0.01489
4748	--	0.02135	0.01369
4752	--	0.02135	0.01328
4756	--	0.02135	0.01321
4760	--	0.02134	0.01251
4764	--	0.02134	0.01195
4768	--	0.02134	0.01127
4772	--	0.02134	0.0109
4776	--	0.02133	0.01167
4780	--	0.02133	0.01225
4784	--	0.02133	0.01208
4788	--	0.02133	0.01191
4792	--	0.02132	0.01217
4796	--	0.02132	0.01206
4800	--	0.02132	0.01136
4804	--	0.02132	0.01107
4808	--	0.02131	0.01151
4812	--	0.02131	0.01163
4816	--	0.02131	0.0111
4820	--	0.02131	0.01139
4824	--	0.02131	0.01231
4828	--	0.0213	0.0125
4832	--	0.0213	0.01217
4836	--	0.0213	0.01191
4840	--	0.0213	0.0116
4844	--	0.0213	0.01138
4848	--	0.0213	0.01104
4852	--	0.02129	0.01072
4856	--	0.02129	0.01082
4860	--	0.02129	0.01121
4864	--	0.02129	0.01123
4868	--	0.02129	0.0109
4872	--	0.02129	0.01078
4876	--	0.02129	0.01052
4880	--	0.02128	0.00993
4884	--	0.02128	0.00966
4888	--	0.02128	0.00964
4892	--	0.02128	0.00937
4896	--	0.02128	0.00895
4900	--	0.02128	0.00856
4904	--	0.02128	0.00804
4908	--	0.02128	0.00724
4912	--	0.02128	0.00612
4916	--	0.02128	0.00548
4920	--	0.02128	0.00601
4924	--	0.02128	0.00658
4928	--	0.02128	0.00656
4932	--	0.02128	0.00629
4936	--	0.02128	0.00585
4940	--	0.02128	0.00514
4944	--	0.02128	0.0048
4948	--	0.02128	0.00516
4952	--	0.02128	0.00541
4956	--	0.02128	0.00506
4960	--	0.02128	0.00444
4964	--	0.02128	0.00402
4968	--	0.02128	0.00408
4972	--	0.02128	0.00396
4976	--	0.02128	0.00329
4980	--	0.02128	0.00274
4984	--	0.02128	0.00262
4988	--	0.02128	0.00277
4992	--	0.02128	0.0029
4996	--	0.02129	0.00265
5000	--	0.02129	0.00233
5010	--	0.02129	0.0026
5020	--	0.0213	0.00236
5030	--	0.0213	0.00221
5040	--	0.0213	0.00105
5050	--	0.02131	-5e-05
5060	--	0.02132	0.00141
5070	--	0.02132	0.00176
5080	--	0.02133	0.00319
5090	--	0.02134	0.00357
5100	--	0.02134	0.00481
5110	--	0.02135	0.00529
5120	--	0.02136	0.00639
5130	--	0.02137	0.00726
5140	--	0.02138	0.00737
5150	--	0.02139	0.0064
5160	--	0.0214	0.0054
5170	--	0.02142	0.00586
5180	--	0.02143	0.00431
5190	--	0.02144	0.00367
5200	--	0.02145	0.0026
5210	--	0.02147	0.0016
5220	--	0.02148	0.00351
5230	--	0.02149	0.00331
5240	--	0.02151	0.00435
5250	--	0.02152	0.00465
5260	--	0.02154	0.00549
5270	--	0.02155	0.00652
5280	--	0.02157	0.00901
5290	--	0.02158	0.01085
5300	--	0.0216	0.01155
5310	--	0.02161	0.01159
5320	--	0.02163	0.01273
5330	--	0.02165	0.01345
5340	--	0.02167	0.01503
5350	--	0.02168	0.01457
5360	--	0.0217	0.01313
5370	--	0.02172	0.01386
5380	--	0.02174	0.01389
5390	--	0.02176	0.01486
5400	--	0.02177	0.01751
5410	--	0.02179	0.01754
5420	--	0.02181	0.01596
5430	--	0.02183	0.01687
5440	--	0.02185	0.01565
5450	--	0.02187	0.01701
5460	--	0.02189	0.01444
5470	--	0.02191	0.01382
5480	--	0.02193	0.01317
5490	--	0.02195	0.01215
5500	--	0.02197	0.01056
5510	--	0.02199	0.01008
5520	--	0.02201	0.0091
5530	--	0.02203	0.0083
5540	--	0.02205	0.00784
5550	--	0.02208	0.00606
5560	--	0.0221	0.00664
5570	--	0.02212	0.00523
5580	--	0.02214	0.00694
5590	--	0.02216	0.00561
5600	--	0.02218	0.00739
5610	--	0.0222	0.00635
5620	--	0.02222	0.00546
5630	--	0.02224	0.00517
5640	--	0.02226	0.00376
5650	--	0.02228	0.00461
5660	--	0.02231	0.00365
5670	--	0.02233	0.00238
5680	--	0.02235	0.0027
5690	--	0.02237	0.00254
5700	--	0.02239	0.00295
5710	--	0.02241	0.00379
5720	--	0.02243	0.00284
5730	--	0.02245	0.00272
5740	--	0.02247	0.00252
5750	--	0.02249	0.00258
5760	--	0.02251	0.0032
5770	--	0.02253	0.00401
5780	--	0.02255	0.00373
5790	--	0.02257	0.00588
5800	--	0.02259	0.00597
5810	--	0.02261	0.00447
5820	--	0.02263	0.00663
5830	--	0.02265	0.00621
5840	--	0.02267	0.00766
5850	--	0.02269	0.00737
5860	--	0.02271	0.00697
5870	--	0.02273	0.00706
5880	--	0.02275	0.00706
5890	--	0.02277	0.00853
5900	--	0.02279	0.00891
5910	--	0.02281	0.0094
5920	--	0.02283	0.00958
5930	--	0.02285	0.00922
5940	--	0.02287	0.00845
5950	--	0.02289	0.00826
5960	--	0.02291	0.0071
5970	--	0.02293	0.00698
5980	--	0.02294	0.00657
5990	--	0.02296	0.00538
6000	--	0.02298	0.00675
6010	--	0.023	0.00639
6020	--	0.02302	0.00574
6030	--	0.02304	0.00581
6040	--	0.02306	0.00673
6050	--	0.02307	0.00695
6060	--	0.02309	0.00661
6070	--	0.02311	0.00846
6080	--	0.02313	0.00866
6090	--	0.02315	0.00653
6100	--	0.02317	0.00986
6110	--	0.02319	0.00983
6120	--	0.02321	0.01069
6130	--	0.02322	0.01142
6140	--	0.02324	0.01195
6150	--	0.02326	0.01194
6160	--	0.02328	0.01155
6170	--	0.0233	0.01283
6180	--	0.02331	0.01131
6190	--	0.02333	0.0134
6200	--	0.02335	0.01224
6210	--	0.02337	0.01238
6220	--	0.02339	0.0145
6230	--	0.0234	0.01374
6240	--	0.02342	0.01435
6250	--	0.02344	0.01489
6260	--	0.02346	0.01422
6270	--	0.02348	0.01121
6280	--	0.02349	0.01112
6290	--	0.02351	0.01011
6300	--	0.02353	0.00904
6310	--	0.02355	0.00817
6320	--	0.02357	0.00994
6330	--	0.02358	0.0082
6340	--	0.0236	0.00877
6350	--	0.02362	0.00924
6360	--	0.02364	0.00775
6370	--	0.02365	0.00686
6380	--	0.02367	0.00726
6390	--	0.02369	0.00658
6400	--	0.02371	0.00782
6410	--	0.02373	0.0063
6420	--	0.02374	0.00712
6430	--	0.02376	0.00512
6440	--	0.02378	0.00713
6450	--	0.0238	0.00689
6460	--	0.02381	0.00671
6470	--	0.02383	0.00645
6480	--	0.02385	0.00591
6490	--	0.02387	0.00502
6500	--	0.02389	0.00659
6510	--	0.0239	0.00572
6520	--	0.02392	0.00569
6530	--	0.02394	0.00718
6540	--	0.02396	0.00672
6550	--	0.02397	0.00691
6560	--	0.02399	0.00626
6570	--	0.02401	0.005
6580	--	0.02403	0.0033
6590	--	0.02405	0.00487
6600	--	0.02406	0.00315
6610	--	0.02408	0.00312
6620	--	0.0241	0.0039
6630	--	0.02412	0.00231
6640	--	0.02413	0.00225
6650	--	0.02415	0.00157
6660	--	0.02417	0.00228
6670	--	0.02419	0.00244
6680	--	0.02421	0.00186
6690	--	0.02422	0.00197
6700	--	0.02424	0.00271
6710	--	0.02426	0.00305
6720	--	0.02428	0.00193
6730	--	0.0243	0.00315
6740	--	0.02431	0.00279
6750	--	0.02433	0.00247
6760	--	0.02435	0.00329
6770	--	0.02437	0.0038
6780	--	0.02439	0.00473
6790	--	0.0244	0.00413
6800	--	0.02442	0.00506
6810	--	0.02444	0.00563
6820	--	0.02446	0.00579
6830	--	0.02448	0.0064
6840	--	0.02449	0.00662
6850	--	0.02451	0.00679
6860	--	0.02453	0.00851
6870	--	0.02455	0.01095
6880	--	0.02457	0.01231
6890	--	0.02459	0.01548
6900	--	0.0246	0.01651
6910	--	0.02462	0.01762
6920	--	0.02464	0.01843
6930	--	0.02466	0.01742
6940	--	0.02468	0.01865
6950	--	0.0247	0.01711
6960	--	0.02472	0.0163
6970	--	0.02474	0.01527
6980	--	0.02475	0.01476
6990	--	0.02477	0.01485
7000	--	0.02479	0.01398
7010	--	0.02481	0.01328
7020	--	0.02483	0.01235
7030	--	0.02485	0.01199
7040	--	0.02487	0.01079
7050	--	0.02488	0.00951
7060	--	0.0249	0.00965
7070	--	0.02492	0.00728
7080	--	0.02494	0.00697
7090	--	0.02496	0.00672
7100	--	0.02498	0.00673
7110	--	0.025	0.00742
7120	--	0.02501	0.00598
7130	--	0.02503	0.0054
7140	--	0.02505	0.00492
7150	--	0.02507	0.00512
7160	--	0.02509	0.005
7170	--	0.02511	0.00391
7180	--	0.02513	0.00529
7190	--	0.02515	0.00432
7200	--	0.02517	0.00485
7210	--	0.02518	0.0034
7220	--	0.0252	0.00434
7230	--	0.02522	0.0044
7240	--	0.02524	0.0052
7250	--	0.02526	0.00562
7260	--	0.02528	0.0054
7270	--	0.0253	0.00496
7280	--	0.02532	0.0037
7290	--	0.02534	0.00367
7300	--	0.02536	0.00264
7310	--	0.02538	0.0021
7320	--	0.0254	0.00293
7330	--	0.02542	0.00175
7340	--	0.02543	0.002
7350	--	0.02545	0.00226
7360	--	0.02547	0.00224
7370	--	0.02549	0.00204
7380	--	0.02551	0.00282
7390	--	0.02553	0.00365
7400	--	0.02555	0.00244
7410	--	0.02557	0.00372
7420	--	0.02559	0.00423
7430	--	0.02561	0.00436
7440	--	0.02563	0.00392
7450	--	0.02565	0.00429
7460	--	0.02567	0.00405
7470	--	0.02568	0.00384
7480	--	0.0257	0.00335
7490	--	0.02572	0.00309
7500	--	0.02574	0.00255
7510	--	0.02576	0.00267
7520	--	0.02578	0.00387
7530	--	0.0258	0.00448
7540	--	0.02582	0.0048
7550	--	0.02584	0.00588
7560	--	0.02586	0.00695
7570	--	0.02588	0.007
7580	--	0.0259	0.00662
7590	--	0.02592	0.0076
7600	--	0.02594	0.00905
7610	--	0.02596	0.00892
7620	--	0.02598	0.00994
7630	--	0.026	0.01283
7640	--	0.02602	0.01586
7650	--	0.02604	0.01706
7660	--	0.02606	0.01947
7670	--	0.02608	0.02114
7680	--	0.0261	0.0215
7690	--	0.02612	0.02097
7700	--	0.02614	0.01997
7710	--	0.02616	0.01926
7720	--	0.02618	0.01832
7730	--	0.0262	0.01697
7740	--	0.02621	0.0163
7750	--	0.02624	0.01382
7760	--	0.02626	0.01248
7770	--	0.02628	0.01258
7780	--	0.02629	0.01194
7790	--	0.02632	0.01105
7800	--	0.02634	0.01059
7810	--	0.02636	0.00971
7820	--	0.02637	0.00937
7830	--	0.02639	0.00828
7840	--	0.02641	0.00618
7850	--	0.02643	0.00521
7860	--	0.02645	0.00509
7870	--	0.02647	0.0043
7880	--	0.02649	0.00375
7890	--	0.02651	0.00332
7900	--	0.02654	0.00247
7910	--	0.02655	0.00132
7920	--	0.02658	0.000735
7930	--	0.0266	0.000415
7940	--	0.02662	0.000365
7950	--	0.02663	0.00143
7960	--	0.02666	0.00111
7970	--	0.02668	0.00149
7980	--	0.0267	0.00256
7990	--	0.02672	0.00221
8000	--	0.02674	0.00313
8010	--	0.02676	0.00427
8020	--	0.02678	0.00417
8030	--	0.0268	0.00562
8040	--	0.02682	0.00737
8050	--	0.02684	0.00928
8060	--	0.02686	0.01052
8070	--	0.02688	0.00991
8080	--	0.0269	0.0101
8090	--	0.02692	0.01058
8100	--	0.02694	0.01074
8110	--	0.02696	0.00964
8120	--	0.02698	0.00769
8130	--	0.027	0.00715
8140	--	0.02702	0.0068
8150	--	0.02704	0.00622
8160	--	0.02706	0.00499
8170	--	0.02708	0.00407
8180	--	0.0271	0.00491
8190	--	0.02712	0.00541
8200	--	0.02714	0.00477
8210	--	0.02716	0.00418
8220	--	0.02718	0.00416
8230	--	0.0272	0.0039
8240	--	0.02722	0.00345
8250	--	0.02725	0.00326
8260	--	0.02727	0.00251
8270	--	0.02729	0.00182
8280	--	0.02731	0.00148
8290	--	0.02733	0.00153
8300	--	0.02735	0.00166
8310	--	0.02737	0.000921
8320	--	0.02739	0.00101
8330	--	0.02741	0.0018
8340	--	0.02743	0.00227
8350	--	0.02745	0.00301
8360	--	0.02747	0.00389
8370	--	0.02749	0.00499
8380	--	0.02751	0.00722
8390	--	0.02754	0.00874
8400	--	0.02756	0.01015
8410	--	0.02758	0.01265
8420	--	0.0276	0.01512
8430	--	0.02762	0.0172
8440	--	0.02764	0.0186
8450	--	0.02766	0.01991
8460	--	0.02768	0.02096
8470	--	0.0277	0.0202
8480	--	0.02772	0.01874
8490	--	0.02774	0.01778
8500	--	0.02776	0.01636
8510	--	0.02779	0.01422
8520	--	0.02781	0.01381
8530	--	0.02783	0.01332
8540	--	0.02785	0.01152
8550	--	0.02787	0.01185
8560	--	0.02789	0.01264
8570	--	0.02791	0.01198
8580	--	0.02793	0.01082
8590	--	0.02795	0.01128
8600	--	0.02797	0.01159
8610	--	0.02799	0.01043
8620	--	0.02802	0.01009
8630	--	0.02804	0.00992
8640	--	0.02806	0.00838
8650	--	0.02808	0.00784
8660	--	0.0281	0.00824
8670	--	0.02812	0.00718
8680	--	0.02814	0.00628
8690	--	0.02816	0.00621
8700	--	0.02819	0.00659
8710	--	0.02821	0.00707
8720	--	0.02823	0.00721
8730	--	0.02825	0.0075
8740	--	0.02827	0.00867
8750	--	0.02829	0.00848
8760	--	0.02831	0.00714
8770	--	0.02833	0.00764
8780	--	0.02836	0.00799
8790	--	0.02838	0.00759
8800	--	0.0284	0.0075
8810	--	0.02842	0.00699
8820	--	0.02844	0.0059
8830	--	0.02846	0.00481
8840	--	0.02848	0.0047
8850	--	0.0285	0.00575
8860	--	0.02853	0.00598
8870	--	0.02855	0.00519
8880	--	0.02857	0.00413
8890	--	0.02859	0.00315
8900	--	0.02861	0.00236
8910	--	0.02863	0.0024
8920	--	0.02866	0.00244
8930	--	0.02868	0.00183
8940	--	0.0287	0.00208
8950	--	0.02872	0.0021
8960	--	0.02874	0.00104
8970	--	0.02876	0.000636
8980	--	0.02879	0.00116
8990	--	0.02881	0.0015
9000	--	0.02883	0.00155
9010	--	0.02885	0.00192
9020	--	0.02887	0.00237
9030	--	0.02889	0.00232
9040	--	0.02892	0.00235
9050	--	0.02894	0.00308
9060	--	0.02896	0.00424
9070	--	0.02898	0.00546
9080	--	0.029	0.00619
9090	--	0.02902	0.00626
9100	--	0.02905	0.00646
9110	--	0.02907	0.00753
9120	--	0.02909	0.00843
9130	--	0.02911	0.00887
9140	--	0.02913	0.00951
9150	--	0.02916	0.01011
9160	--	0.02918	0.01067
9170	--	0.0292	0.01123
9180	--	0.02922	0.01152
9190	--	0.02924	0.01139
9200	--	0.02926	0.0111
9210	--	0.02928	0.0111
9220	--	0.02931	0.01158
9230	--	0.02933	0.01139
9240	--	0.02935	0.0102
9250	--	0.02937	0.01032
9260	--	0.02939	0.01094
9270	--	0.02942	0.01042
9280	--	0.02944	0.00988
9290	--	0.02946	0.00997
9300	--	0.02948	0.00922
9310	--	0.0295	0.00792
9320	--	0.02952	0.00772
9330	--	0.02954	0.00806
9340	--	0.02957	0.00833
9350	--	0.02959	0.00826
9360	--	0.02961	0.00754
9370	--	0.02963	0.00674
9380	--	0.02965	0.00627
9390	--	0.02967	0.00613
9400	--	0.02969	0.0065
9410	--	0.02972	0.0069
9420	--	0.02974	0.00697
9430	--	0.02976	0.00691
9440	--	0.02978	0.00657
9450	--	0.0298	0.006
9460	--	0.02982	0.00602
9470	--	0.02984	0.00669
9480	--	0.02986	0.00688
9490	--	0.02988	0.00667
9500	--	0.0299	0.00646
9510	--	0.02992	0.00602
9520	--	0.02994	0.0057
9530	--	0.02996	0.00562
9540	--	0.02998	0.00549
9550	--	0.03001	0.0047
9560	--	0.03003	0.00384
9570	--	0.03004	0.00457
9580	--	0.03007	0.00523
9590	--	0.03008	0.00435
9600	--	0.0301	0.00359
9610	--	0.03012	0.00351
9620	--	0.03014	0.00369
9630	--	0.03016	0.00373
9640	--	0.03018	0.00343
9650	--	0.0302	0.00318
9660	--	0.03022	0.00323
9670	--	0.03024	0.00394
9680	--	0.03026	0.00463
9690	--	0.03028	0.00411
9700	--	0.0303	0.00337
9710	--	0.03032	0.00371
[truncated: 1,839 more rows]
