# Supplementary material for: Three body photodissociation of the water molecule and its implications for prebiotic oxygen production
Source: Nat Commun. 2021 Apr 30;12:2476. doi: 10.1038/s41467-021-22824-7 (PMC8087761; doi:10.1038/s41467-021-22824-7)
Supplement: Supplementary file 3 — Source Data [file 41467_2021_22824_MOESM3_ESM.zip › Source Data/f4.xlsx]

## Sheet: Sheet1
wavelength/nm	absorption spectra	wavelength/nm	ionization	wavelength/nm	abs-ion	wavelength/nm	solar flux
							10MY
80	18.0568	80	14.5575	80	3.49934	-0.2461	11.0089
80.1267	18.0568	80.1267	14.4599	80.1267	3.59687	2.95324	11.0089
80.2535	18.1364	80.2535	14.641	80.2535	3.49537	7.46514	11.0089
80.2535	18.0568	80.2535	14.5768	80.2535	3.48002	7.79327	10.8373
80.3802	18.2159	80.3802	14.6905	80.3802	3.52537	7.79327	10.6565
80.3802	18.1364	80.3802	14.6264	80.3802	3.50998	7.79327	10.5891
80.5069	18.2159	80.5069	14.6725	80.5069	3.54336	10.9926	10.5891
80.5069	18.1364	80.5069	14.6085	80.5069	3.52789	14.5201	10.5769
80.6336	18.1364	80.6336	14.5232	80.6336	3.6132	14.8482	10.7209
80.7604	18.2955	80.7604	14.3143	80.7604	3.98116	14.8482	10.8527
80.7604	18.2159	80.7604	14.2521	80.7604	3.96384	14.8482	11.0212
80.8871	18.375	80.8871	14.4117	80.8871	3.96326	14.8482	11.1928
80.8871	18.2955	80.8871	14.3494	80.8871	3.94612	14.8482	11.3368
81.0138	18.4545	81.0138	14.261	81.0138	4.1935	14.8482	11.4287
81.0138	18.375	81.0138	14.1996	81.0138	4.17544	17.3093	11.4287
81.1406	18.6932	81.1406	14.2713	81.1406	4.42194	20.4266	11.4287
81.1406	18.6136	81.1406	14.2105	81.1406	4.40311	24.6924	11.4287
81.1406	18.5341	81.1406	14.1498	81.1406	4.3843	24.6924	11.5452
81.2673	18.8523	81.2673	14.4681	81.2673	4.38424	24.6924	11.6892
81.2673	18.7727	81.2673	14.407	81.2673	4.36573	24.6924	11.7965
81.2673	18.6932	81.2673	14.346	81.2673	4.34724	24.6924	11.9405
81.394	18.8523	81.394	14.3127	81.394	4.53956	27.8097	11.9405
81.394	18.7727	81.394	14.2523	81.394	4.52039	31.009	11.9405
81.394	18.6932	81.394	14.192	81.394	4.50124	35.1928	11.9405
81.5207	18.6932	81.5207	14.1549	81.5207	4.53826	35.1928	11.7689
81.5207	18.6136	81.5207	14.0947	81.5207	4.51894	35.1928	11.6524
81.5207	18.5341	81.5207	14.0345	81.5207	4.49964	35.1928	11.5207
81.5207	18.4545	81.5207	13.9742	81.5207	4.48031	35.1928	11.4165
81.6475	18.4545	81.6475	14.092	81.6475	4.36255	37.6538	11.4165
81.6475	18.375	81.6475	14.0312	81.6475	4.34376	39.7047	11.4165
81.6475	18.2955	81.6475	13.9705	81.6475	4.32497	39.7047	11.3246
81.6475	18.2159	81.6475	13.9098	81.6475	4.30615	39.7047	11.2449
81.7742	18.2955	81.7742	13.9883	81.7742	4.30721	39.7047	11.1009
81.7742	18.2159	81.7742	13.9274	81.7742	4.28847	39.7047	11.0089
81.7742	18.1364	81.7742	13.8666	81.7742	4.26975	41.8376	11.0089
81.9009	18.4545	81.9009	14.0553	81.9009	4.39923	43.9705	11.0089
81.9009	18.375	81.9009	13.9947	81.9009	4.38028	46.0213	11.0089
81.9009	18.2955	81.9009	13.9342	81.9009	4.36132	46.0213	10.9047
81.9009	18.2159	81.9009	13.8735	81.9009	4.34235	46.0213	10.773
82.0276	18.6932	82.0276	14.1094	82.0276	4.58376	46.0213	10.6565
82.0276	18.6136	82.0276	14.0494	82.0276	4.56424	46.0213	10.5646
82.0276	18.5341	82.0276	13.9894	82.0276	4.54474	48.8925	10.5646
82.0276	18.4545	82.0276	13.9293	82.0276	4.52523	50.6153	10.5646
82.1544	18.6932	82.1544	13.8853	82.1544	4.80791	50.6153	10.4727
82.1544	18.6136	82.1544	13.8262	82.1544	4.78744	50.6153	10.4053
82.1544	18.5341	82.1544	13.7671	82.1544	4.76699	51.6817	10.4053
82.1544	18.4545	82.1544	13.708	82.1544	4.74652	54.799	10.4053
82.2811	18.4545	82.2811	13.5071	82.2811	4.94742	55.8655	10.393
82.2811	18.375	82.2811	13.4489	82.2811	4.9261	55.8655	10.537
82.2811	18.2955	82.2811	13.3907	82.2811	4.90479	55.8655	10.7485
82.2811	18.2159	82.2811	13.3324	82.2811	4.88345	55.8655	10.917
82.4078	18.2159	82.4078	13.4313	82.4078	4.78463	55.8655	11.0886
82.4078	18.1364	82.4078	13.3727	82.4078	4.76374	55.8655	11.2173
82.4078	18.0568	82.4078	13.314	82.4078	4.74284	58.3265	11.2173
82.4078	17.9773	82.4078	13.2553	82.4078	4.72195	59.7211	11.2173
82.5346	18.5341	82.5346	13.5932	82.5346	4.94085	59.7211	11.3766
82.5346	18.4545	82.5346	13.5349	82.5346	4.91963	59.7211	11.5329
82.5346	18.375	82.5346	13.4766	82.5346	4.89843	59.7211	11.6126
82.5346	18.2955	82.5346	13.4183	82.5346	4.87724	62.9204	11.6126
82.5346	18.2159	82.5346	13.3599	82.5346	4.85602	64.9713	11.6126
82.5346	18.1364	82.5346	13.3016	82.5346	4.83483	65.3815	11.4808
82.6613	18.9318	82.6613	13.6449	82.6613	5.28688	65.3815	11.2571
82.6613	18.8523	82.6613	13.5876	82.6613	5.26468	65.3815	11.0733
82.6613	18.7727	82.6613	13.5303	82.6613	5.24245	65.3815	10.8373
82.6613	18.6932	82.6613	13.473	82.6613	5.22025	65.3815	10.6289
82.6613	18.6136	82.6613	13.4156	82.6613	5.19802	65.3815	10.4573
82.6613	18.5341	82.6613	13.3583	82.6613	5.17582	65.3815	10.2612
82.788	19.1705	82.788	13.6016	82.788	5.56891	65.3815	10.1172
82.788	19.0909	82.788	13.5451	82.788	5.54579	65.3815	10.013
82.788	19.0114	82.788	13.4887	82.788	5.52269	67.4323	10.013
82.788	18.9318	82.788	13.4322	82.788	5.49957	69.8934	10.013
82.9147	19.1705	82.9147	13.4765	82.9147	5.69403	69.8934	10.0774
82.9147	19.0909	82.9147	13.4205	82.9147	5.67039	69.8934	10.249
83.0415	19.0909	83.0415	13.4395	83.0415	5.65137	69.8934	10.3685
83.0415	19.0114	83.0415	13.3836	83.0415	5.62783	72.0263	10.3685
83.0415	18.9318	83.0415	13.3275	83.0415	5.60427	74.8154	10.3685
83.1682	18.9318	83.1682	13.2097	83.1682	5.72208	74.8154	10.5493
83.1682	18.8523	83.1682	13.1542	83.1682	5.69805	74.8154	10.6933
83.2949	18.9318	83.2949	13.0463	83.2949	5.88548	74.8154	10.8527
83.2949	18.8523	83.2949	12.9915	83.2949	5.86077	74.8154	11.0089
83.4217	19.4091	83.4217	13.2292	83.4217	6.17995	78.3429	11.0089
83.4217	19.3295	83.4217	13.1749	83.4217	6.1546	80.8039	11.0089
83.4217	19.25	83.4217	13.1207	83.4217	6.12929	80.8039	10.8527
83.4217	19.1705	83.4217	13.0665	83.4217	6.10398	80.8039	10.6933
83.4217	19.0909	83.4217	13.0123	83.4217	6.07863	80.8039	10.5646
83.4217	19.0114	83.4217	12.9581	83.4217	6.05332	84.2494	10.5493
83.5484	19.6477	83.5484	13.1218	83.5484	6.52595	85.3158	10.6289
83.5484	19.5682	83.5484	13.0687	83.5484	6.49954	85.3158	10.7331
83.5484	19.4886	83.5484	13.0155	83.5484	6.4731	85.3158	10.8251
83.5484	19.4091	83.5484	12.9624	83.5484	6.4467	85.3158	10.9292
83.5484	19.3295	83.5484	12.9092	83.5484	6.42026	88.105	10.9292
83.6751	19.8864	83.6751	13.0956	83.6751	6.79084	90.2379	10.9292
83.6751	19.8068	83.6751	13.0431	83.6751	6.76366	90.566	10.8128
83.6751	19.7273	83.6751	12.9908	83.6751	6.73651	93.7654	10.8128
83.6751	19.6477	83.6751	12.9384	83.6751	6.70933	94.8318	10.9047
83.6751	19.5682	83.6751	12.886	83.6751	6.68218	94.8318	11.0365
83.6751	19.4886	83.6751	12.8336	83.6751	6.655	94.8318	11.1805
83.8018	19.8864	83.8018	13.1132	83.8018	6.77323	94.8318	11.3092
83.8018	19.8068	83.8018	13.0607	83.8018	6.74611	94.8318	11.4012
83.8018	19.7273	83.8018	13.0083	83.8018	6.71904	97.9491	11.4012
83.8018	19.6477	83.8018	12.9558	83.8018	6.69193	100.738	11.4012
83.8018	19.5682	83.8018	12.9033	83.8018	6.66485	100.738	11.5452
83.8018	19.4886	83.8018	12.8509	83.8018	6.63774	100.738	11.6371
83.8018	19.4091	83.8018	12.7984	83.8018	6.61066	102.133	11.6371
83.8018	19.3295	83.8018	12.746	83.8018	6.58355	104.266	11.6371
83.8018	19.25	83.8018	12.6935	83.8018	6.55647	104.266	11.4686
83.8018	19.1705	83.8018	12.6411	83.8018	6.52939	104.266	11.3491
83.8018	19.0909	83.8018	12.5886	83.8018	6.50228	104.266	11.1652
83.8018	19.0114	83.8018	12.5362	83.8018	6.4752	104.266	10.9967
83.8018	18.9318	83.8018	12.4837	83.8018	6.44809	104.266	10.8649
83.9286	19.0909	83.9286	12.6722	83.9286	6.4187	104.266	10.681
83.9286	19.0114	83.9286	12.6194	83.9286	6.39197	104.266	10.5769
83.9286	18.9318	83.9286	12.5666	83.9286	6.3652	107.465	10.5769
84.0553	19.5682	84.0553	12.8319	84.0553	6.73629	109.844	10.5769
84.0553	19.4886	84.0553	12.7797	84.0553	6.70889	113.043	10.5769
84.0553	19.4091	84.0553	12.7276	84.0553	6.68152	114.438	10.5891
84.0553	19.3295	84.0553	12.6754	84.0553	6.65412	114.766	10.7331
84.0553	19.25	84.0553	12.6233	84.0553	6.62675	114.766	10.8772
84.0553	19.1705	84.0553	12.5711	84.0553	6.59939	114.766	11.0212
84.0553	19.0909	84.0553	12.5189	84.0553	6.57198	114.766	11.2173
84.182	19.8864	84.182	12.8538	84.182	7.03256	117.555	11.2173
84.182	19.8068	84.182	12.8024	84.182	7.00442	120.016	11.2173
84.182	19.7273	84.182	12.751	84.182	6.9763	120.016	11.3766
84.182	19.6477	84.182	12.6996	84.182	6.94815	120.016	11.5329
84.182	19.5682	84.182	12.6482	84.182	6.92004	120.016	11.7965
84.3088	19.8864	84.3088	12.4821	84.3088	7.40427	120.016	11.9926
84.3088	19.8068	84.3088	12.4322	84.3088	7.37463	120.016	12.1366
84.3088	19.7273	84.3088	12.3823	84.3088	7.34503	120.016	12.2806
84.4355	19.8068	84.4355	12.3413	84.4355	7.46553	120.016	12.4492
84.4355	19.7273	84.4355	12.2917	84.4355	7.43557	121.821	12.4492
84.4355	19.6477	84.4355	12.2421	84.4355	7.40556	124.938	12.4492
84.4355	19.5682	84.4355	12.1926	84.4355	7.3756	124.938	12.3051
84.4355	19.4886	84.4355	12.143	84.4355	7.3456	124.938	12.1765
84.4355	19.4091	84.4355	12.0935	84.4355	7.31563	124.938	12.0048
84.4355	19.3295	84.4355	12.0439	84.4355	7.28563	124.938	11.8332
84.4355	19.25	84.4355	11.9943	84.4355	7.25566	124.938	11.6892
84.5622	19.5682	84.5622	12.3683	84.5622	7.19993	124.938	11.4808
84.5622	19.4886	84.5622	12.318	84.5622	7.17064	124.938	11.3368
84.5622	19.4091	84.5622	12.2677	84.5622	7.14139	124.938	11.1928
84.5622	19.3295	84.5622	12.2174	84.5622	7.1121	124.938	11.0365
84.5622	19.25	84.5622	12.1671	84.5622	7.08285	124.938	10.8373
84.6889	19.8864	84.6889	12.5216	84.6889	7.36484	124.938	10.6688
84.6889	19.8068	84.6889	12.4714	84.6889	7.33536	124.938	10.5248
84.6889	19.7273	84.6889	12.4214	84.6889	7.30592	127.728	10.5248
84.6889	19.6477	84.6889	12.3713	84.6889	7.27644	130.189	10.5248
84.6889	19.5682	84.6889	12.3212	84.6889	7.247	130.189	10.6412
84.6889	19.4886	84.6889	12.2711	84.6889	7.21752	130.189	10.8128
84.8157	20.4432	84.8157	12.5399	84.8157	7.90329	130.189	11.0089
84.8157	20.3636	84.8157	12.4911	84.8157	7.87252	130.189	11.1652
84.8157	20.2841	84.8157	12.4423	84.8157	7.84178	130.189	11.3368
84.8157	20.2045	84.8157	12.3935	84.8157	7.81101	130.189	11.5084
84.8157	20.125	84.8157	12.3447	84.8157	7.78028	130.189	11.5728
84.8157	20.0455	84.8157	12.296	84.8157	7.74954	133.716	11.585
84.9424	20.6023	84.9424	12.2705	84.9424	8.33176	135.111	11.585
84.9424	20.5227	84.9424	12.2231	84.9424	8.29957	135.111	11.4287
84.9424	20.4432	84.9424	12.1758	84.9424	8.26742	135.111	11.3092
84.9424	20.3636	84.9424	12.1284	84.9424	8.23523	137.572	11.3092
85.0691	20.5227	85.0691	11.8251	85.0691	8.69756	140.033	11.3092
85.0691	20.4432	85.0691	11.7793	85.0691	8.66387	140.033	11.1928
85.0691	20.3636	85.0691	11.7335	85.0691	8.63013	140.033	11.0886
85.0691	20.2841	85.0691	11.6877	85.0691	8.59644	140.033	10.9967
85.0691	20.2045	85.0691	11.6418	85.0691	8.56271	143.56	10.9967
85.0691	20.125	85.0691	11.596	85.0691	8.52901	145.693	10.9967
85.0691	20.0455	85.0691	11.5502	85.0691	8.49532	146.021	10.8527
85.0691	19.9659	85.0691	11.5043	85.0691	8.46159	146.021	10.7209
85.0691	19.8864	85.0691	11.4585	85.0691	8.4279	148.072	10.7209
85.0691	19.8068	85.0691	11.4126	85.0691	8.39416	149.549	10.7209
85.1959	19.8068	85.1959	11.4752	85.1959	8.33157	149.549	10.8649
85.1959	19.7273	85.1959	11.4292	85.1959	8.29813	149.549	10.9967
85.1959	19.6477	85.1959	11.3831	85.1959	8.26465	149.549	11.1928
85.3226	19.9659	85.3226	11.7262	85.3226	8.23975	149.549	11.3246
85.3226	19.8864	85.3226	11.6794	85.3226	8.20695	149.549	11.4686
85.3226	19.8068	85.3226	11.6327	85.3226	8.1741	149.549	11.5728
85.3226	19.7273	85.3226	11.586	85.3226	8.14129	149.549	11.6892
85.4493	20.7614	85.4493	11.9032	85.4493	8.85825	149.549	11.7965
85.4493	20.6818	85.4493	11.8575	85.4493	8.82429	149.549	11.9129
85.4493	20.6023	85.4493	11.8119	85.4493	8.79037	151.928	11.9129
85.4493	20.5227	85.4493	11.7663	85.4493	8.7564	154.799	11.9129
85.4493	20.4432	85.4493	11.7207	85.4493	8.72248	154.799	11.7689
85.4493	20.3636	85.4493	11.6751	85.4493	8.68852	154.799	11.6371
85.4493	20.2841	85.4493	11.6295	85.4493	8.6546	157.588	11.6371
85.4493	20.2045	85.4493	11.5839	85.4493	8.62064	159.721	11.6371
85.4493	20.125	85.4493	11.5383	85.4493	8.58672	160.049	11.7566
85.4493	20.0455	85.4493	11.4927	85.4493	8.5528	161.772	11.7566
85.4493	19.9659	85.4493	11.4471	85.4493	8.51883	162.588	11.6371
85.576	21	85.576	11.5781	85.576	9.42193	164.588	11.6371
85.576	20.9205	85.576	11.5342	85.576	9.38626	166.366	11.6371
85.576	20.8409	85.576	11.4904	85.576	9.35054	168.827	11.6249
85.576	20.7614	85.576	11.4465	85.576	9.31488	168.827	11.4808
85.576	20.6818	85.576	11.4026	85.576	9.27916	168.827	11.3246
85.576	20.6023	85.576	11.3588	85.576	9.24349	168.827	11.1805
85.7028	21.2386	85.7028	11.3476	85.7028	9.89095	168.827	11.0488
85.7028	21.1591	85.7028	11.3052	85.7028	9.85393	168.827	10.9691
85.7028	21.0795	85.7028	11.2626	85.7028	9.81686	171.944	10.9691
85.7028	21	85.7028	11.2202	85.7028	9.77983	175.472	10.9691
85.8295	21.2386	85.8295	11.2273	85.8295	10.0113	175.472	11.1009
85.8295	21.1591	85.8295	11.1852	85.8295	9.97385	175.472	11.2173
85.8295	21.0795	85.8295	11.1432	85.8295	9.93633	177.933	11.2173
85.8295	21	85.8295	11.1011	85.8295	9.89886	180.394	11.205
85.8295	20.9205	85.8295	11.0591	85.8295	9.86138	180.394	11.3368
85.8295	20.8409	85.8295	11.017	85.8295	9.82386	180.394	11.5329
85.8295	20.7614	85.8295	10.975	85.8295	9.78639	180.394	11.7045
85.8295	20.6818	85.8295	10.9329	85.8295	9.74887	180.394	11.8608
85.8295	20.6023	85.8295	10.8909	85.8295	9.71139	183.839	11.8608
85.8295	20.5227	85.8295	10.8488	85.8295	9.67387	185.316	11.8608
85.8295	20.4432	85.8295	10.8068	85.8295	9.6364	185.316	11.7291
85.8295	20.3636	85.8295	10.7647	85.8295	9.59888	185.316	11.6126
85.8295	20.2841	85.8295	10.7227	85.8295	9.5614	187.777	11.6126
85.8295	20.2045	85.8295	10.6806	85.8295	9.52388	189.171	11.6126
85.9562	20.3636	85.9562	10.9328	85.9562	9.43082	190.156	11.6126
85.9562	20.2841	85.9562	10.8901	85.9562	9.394	192.289	11.7724
85.9562	20.2045	85.9562	10.8474	85.9562	9.35714	195.816	11.7724
86.0829	21	86.0829	11.4479	86.0829	9.55215	195.816	11.7724
86.0829	20.9205	86.0829	11.4045	86.0829	9.51599	195.488	11.8332
86.0829	20.8409	86.0829	11.3611	86.0829	9.47978	195.488	11.9007
86.0829	20.7614	86.0829	11.3178	86.0829	9.44362	198.605	11.9007
86.0829	20.6818	86.0829	11.2744	86.0829	9.40741	200	11.9007
86.0829	20.6023	86.0829	11.231	86.0829	9.37125
86.0829	20.5227	86.0829	11.1877	86.0829	9.33504
86.0829	20.4432	86.0829	11.1443	86.0829	9.29888
86.0829	20.3636	86.0829	11.1009	86.0829	9.26267
86.2097	21.3977	86.2097	11.4169	86.2097	9.98084
86.2097	21.3182	86.2097	11.3744	86.2097	9.94376
86.2097	21.2386	86.2097	11.332	86.2097	9.90663
86.2097	21.1591	86.2097	11.2896	86.2097	9.86954
86.2097	21.0795	86.2097	11.2471	86.2097	9.83242
86.2097	21	86.2097	11.2047	86.2097	9.79533
86.2097	20.9205	86.2097	11.1623	86.2097	9.75825
86.3364	21.7955	86.3364	11.4015	86.3364	10.394
86.3364	21.7159	86.3364	11.3598	86.3364	10.3561
86.3364	21.6364	86.3364	11.3183	86.3364	10.3181
86.3364	21.5568	86.3364	11.2766	86.3364	10.2802
86.3364	21.4773	86.3364	11.235	86.3364	10.2423
86.3364	21.3977	86.3364	11.1934	86.3364	10.2043
86.4631	21.7159	86.4631	10.9628	86.4631	10.753
86.4631	21.6364	86.4631	10.9227	86.4631	10.7137
86.4631	21.5568	86.4631	10.8825	86.4631	10.6743
86.4631	21.4773	86.4631	10.8424	86.4631	10.6349
86.4631	21.3977	86.4631	10.8022	86.4631	10.5955
86.5899	21.3977	86.5899	10.8767	86.5899	10.521
86.5899	21.3182	86.5899	10.8363	86.5899	10.4819
86.5899	21.2386	86.5899	10.7958	86.5899	10.4428
86.5899	21.1591	86.5899	10.7554	86.5899	10.4037
86.5899	21.0795	86.5899	10.7149	86.5899	10.3646
86.7166	21.3182	86.7166	10.7685	86.7166	10.5497
86.7166	21.2386	86.7166	10.7283	86.7166	10.5103
86.7166	21.1591	86.7166	10.6882	86.7166	10.4709
86.7166	21.0795	86.7166	10.648	86.7166	10.4315
86.8433	21.6364	86.8433	10.7492	86.8433	10.8872
86.8433	21.5568	86.8433	10.7096	86.8433	10.8472
86.8433	21.4773	86.8433	10.6701	86.8433	10.8072
86.8433	21.3977	86.8433	10.6306	86.8433	10.7671
86.8433	21.3182	86.8433	10.5911	86.8433	10.7271
86.97	21.7955	86.97	10.6836	86.97	11.1119
86.97	21.7159	86.97	10.6445	86.97	11.0714
86.97	21.6364	86.97	10.6056	86.97	11.0308
87.0968	21.7955	87.0968	10.4597	87.0968	11.3358
87.0968	21.7159	87.0968	10.4215	87.0968	11.2944
87.0968	21.6364	87.0968	10.3834	87.0968	11.253
87.2235	21.6364	87.2235	10.2169	87.2235	11.4195
87.2235	21.5568	87.2235	10.1793	87.2235	11.3775
87.2235	21.4773	87.2235	10.1417	87.2235	11.3356
87.2235	21.3977	87.2235	10.1041	87.2235	11.2936
87.2235	21.3182	87.2235	10.0666	87.2235	11.2516
87.3502	22.1136	87.3502	10.4546	87.3502	11.659
87.3502	22.0341	87.3502	10.417	87.3502	11.6171
87.3502	21.9545	87.3502	10.3794	87.3502	11.5751
87.3502	21.875	87.3502	10.3418	87.3502	11.5332
87.3502	21.7955	87.3502	10.3042	87.3502	11.4913
87.3502	21.7159	87.3502	10.2666	87.3502	11.4493
87.3502	21.6364	87.3502	10.229	87.3502	11.4074
87.3502	21.5568	87.3502	10.1914	87.3502	11.3654
87.3502	21.4773	87.3502	10.1538	87.3502	11.3235
87.3502	21.3977	87.3502	10.1162	87.3502	11.2815
87.3502	21.3182	87.3502	10.0786	87.3502	11.2396
87.477	22.6705	87.477	10.8421	87.477	11.8284
87.477	22.5909	87.477	10.804	87.477	11.7869
87.477	22.5114	87.477	10.766	87.477	11.7454
87.477	22.4318	87.477	10.7279	87.477	11.7039
87.477	22.3523	87.477	10.6899	87.477	11.6624
87.477	22.2727	87.477	10.6518	87.477	11.6209
87.477	22.1932	87.477	10.6138	87.477	11.5794
87.477	22.1136	87.477	10.5758	87.477	11.5378
87.477	22.0341	87.477	10.5377	87.477	11.4964
87.477	21.9545	87.477	10.4997	87.477	11.4548
87.6037	22.9886	87.6037	10.8699	87.6037	12.1187
87.6037	22.9091	87.6037	10.8323	87.6037	12.0768
87.6037	22.8295	87.6037	10.7947	87.6037	12.0348
87.6037	22.75	87.6037	10.7571	87.6037	11.9929
87.6037	22.6705	87.6037	10.7195	87.6037	11.951
87.7304	23.2273	87.7304	10.6551	87.7304	12.5722
87.7304	23.1477	87.7304	10.6186	87.7304	12.5291
87.7304	23.0682	87.7304	10.5821	87.7304	12.4861
87.7304	22.9886	87.7304	10.5456	87.7304	12.443
87.7304	22.9091	87.7304	10.5091	87.7304	12.4
87.7304	22.8295	87.7304	10.4726	87.7304	12.3569
87.7304	22.75	87.7304	10.4361	87.7304	12.3139
87.7304	22.6705	87.7304	10.3997	87.7304	12.2708
87.7304	22.5909	87.7304	10.3632	87.7304	12.2277
87.7304	22.5114	87.7304	10.3267	87.7304	12.1847
87.7304	22.4318	87.7304	10.2902	87.7304	12.1416
87.7304	22.3523	87.7304	10.2537	87.7304	12.0986
87.8571	22.4318	87.8571	10.0057	87.8571	12.4261
87.8571	22.3523	87.8571	9.97021	87.8571	12.3821
87.8571	22.2727	87.8571	9.9347	87.8571	12.338
87.8571	22.1932	87.8571	9.89924	87.8571	12.294
87.8571	22.1136	87.8571	9.86373	87.8571	12.2499
87.8571	22.0341	87.8571	9.82827	87.8571	12.2058
87.8571	21.9545	87.8571	9.79277	87.8571	12.1617
87.8571	21.875	87.8571	9.75731	87.8571	12.1177
87.8571	21.7955	87.8571	9.72185	87.8571	12.0737
87.8571	21.7159	87.8571	9.68634	87.8571	12.0296
87.8571	21.6364	87.8571	9.65088	87.8571	11.9855
87.8571	21.5568	87.8571	9.61537	87.8571	11.9414
87.9839	21.5568	87.9839	9.62534	87.9839	11.9315
87.9839	21.4773	87.9839	9.58984	87.9839	11.8875
87.9839	21.3977	87.9839	9.5543	87.9839	11.8434
88.1106	22.0341	88.1106	9.95975	88.1106	12.0744
88.1106	21.9545	88.1106	9.92377	88.1106	12.0307
88.1106	21.875	88.1106	9.88783	88.1106	11.9872
88.1106	21.7955	88.1106	9.8519	88.1106	11.9436
88.1106	21.7159	88.1106	9.81592	88.1106	11.9
88.1106	21.6364	88.1106	9.77998	88.1106	11.8564
88.1106	21.5568	88.1106	9.744	88.1106	11.8128
88.1106	21.4773	88.1106	9.70807	88.1106	11.7692
88.1106	21.3977	88.1106	9.67209	88.1106	11.7256
88.2373	23.0682	88.2373	10.5873	88.2373	12.4809
88.2373	22.9886	88.2373	10.5508	88.2373	12.4378
88.2373	22.9091	88.2373	10.5143	88.2373	12.3948
88.2373	22.8295	88.2373	10.4778	88.2373	12.3517
88.2373	22.75	88.2373	10.4413	88.2373	12.3087
88.2373	22.6705	88.2373	10.4048	88.2373	12.2657
88.2373	22.5909	88.2373	10.3682	88.2373	12.2226
88.2373	22.5114	88.2373	10.3318	88.2373	12.1796
88.2373	22.4318	88.2373	10.2952	88.2373	12.1366
88.2373	22.3523	88.2373	10.2587	88.2373	12.0936
88.2373	22.2727	88.2373	10.2222	88.2373	12.0505
88.2373	22.1932	88.2373	10.1857	88.2373	12.0075
88.2373	22.1136	88.2373	10.1492	88.2373	11.9644
88.2373	22.0341	88.2373	10.1127	88.2373	11.9214
88.2373	21.9545	88.2373	10.0762	88.2373	11.8783
88.3641	23.4659	88.3641	10.6141	88.3641	12.8518
88.3641	23.3864	88.3641	10.5782	88.3641	12.8082
88.3641	23.3068	88.3641	10.5422	88.3641	12.7646
88.3641	23.2273	88.3641	10.5062	88.3641	12.7211
88.3641	23.1477	88.3641	10.4702	88.3641	12.6775
88.3641	23.0682	88.3641	10.4343	88.3641	12.634
88.4908	23.4659	88.4908	10.2009	88.4908	13.265
88.4908	23.3864	88.4908	10.1663	88.4908	13.2201
88.4908	23.3068	88.4908	10.1317	88.4908	13.1751
88.4908	23.2273	88.4908	10.0972	88.4908	13.1301
88.4908	23.1477	88.4908	10.0626	88.4908	13.0851
88.4908	23.0682	88.4908	10.028	88.4908	13.0402
88.4908	22.9886	88.4908	9.99341	88.4908	12.9952
88.6175	22.9091	88.6175	9.75433	88.6175	13.1548
88.6175	22.8295	88.6175	9.72044	88.6175	13.1091
88.6175	22.75	88.6175	9.68659	88.6175	13.0634
88.6175	22.6705	88.6175	9.65274	88.6175	13.0178
88.6175	22.5909	88.6175	9.61885	88.6175	12.972
88.6175	22.5114	88.6175	9.585	88.6175	12.9264
88.6175	22.4318	88.6175	9.5511	88.6175	12.8807
88.7442	22.9091	88.7442	9.75917	88.7442	13.1499
88.7442	22.8295	88.7442	9.72526	88.7442	13.1042
88.7442	22.75	88.7442	9.6914	88.7442	13.0586
88.7442	22.6705	88.7442	9.65753	88.7442	13.013
88.7442	22.5909	88.7442	9.62362	88.7442	12.9673
88.7442	22.5114	88.7442	9.58975	88.7442	12.9216
88.7442	22.4318	88.7442	9.55584	88.7442	12.876
88.871	24.2614	88.871	10.5524	88.871	13.709
88.871	24.1818	88.871	10.5178	88.871	13.664
88.871	24.1023	88.871	10.4832	88.871	13.6191
88.871	24.0227	88.871	10.4486	88.871	13.5741
88.871	23.9432	88.871	10.414	88.871	13.5292
88.871	23.8636	88.871	10.3794	88.871	13.4842
88.871	23.7841	88.871	10.3448	88.871	13.4393
88.871	23.7045	88.871	10.3102	88.871	13.3943
88.871	23.625	88.871	10.2756	88.871	13.3494
88.871	23.5455	88.871	10.241	88.871	13.3045
88.871	23.4659	88.871	10.2064	88.871	13.2595
88.871	23.3864	88.871	10.1718	88.871	13.2146
88.871	23.3068	88.871	10.1372	88.871	13.1696
88.871	23.2273	88.871	10.1026	88.871	13.1247
88.871	23.1477	88.871	10.068	88.871	13.0797
88.871	23.0682	88.871	10.0334	88.871	13.0348
88.871	22.9886	88.871	9.99882	88.871	12.9898
88.871	22.9091	88.871	9.96424	88.871	12.9449
88.871	22.8295	88.871	9.92962	88.871	12.8999
88.9977	24.7386	88.9977	10.8235	88.9977	13.9151
88.9977	24.6591	88.9977	10.7887	88.9977	13.8704
88.9977	24.5795	88.9977	10.7539	88.9977	13.8256
88.9977	24.5	88.9977	10.7191	88.9977	13.7809
88.9977	24.4205	88.9977	10.6843	88.9977	13.7362
88.9977	24.3409	88.9977	10.6495	88.9977	13.6914
88.9977	24.2614	88.9977	10.6147	88.9977	13.6467
88.9977	24.1818	88.9977	10.5799	88.9977	13.6019
88.9977	24.1023	88.9977	10.5451	88.9977	13.5572
88.9977	24.0227	88.9977	10.5103	88.9977	13.5124
89.1244	24.8182	89.1244	10.3808	89.1244	14.4375
89.1244	24.7386	89.1244	10.3475	89.1244	14.3911
89.1244	24.6591	89.1244	10.3142	89.1244	14.3449
89.1244	24.5795	89.1244	10.2809	89.1244	14.2986
89.1244	24.5	89.1244	10.2477	89.1244	14.2523
89.1244	24.4205	89.1244	10.2144	89.1244	14.2061
89.2512	24.4205	89.2512	9.77121	89.2512	14.6493
89.2512	24.3409	89.2512	9.73937	89.2512	14.6015
89.2512	24.2614	89.2512	9.70756	89.2512	14.5538
89.2512	24.1818	89.2512	9.67571	89.2512	14.5061
89.2512	24.1023	89.2512	9.6439	89.2512	14.4584
89.2512	24.0227	89.2512	9.61205	89.2512	14.4107
89.2512	23.9432	89.2512	9.58024	89.2512	14.363
89.2512	23.8636	89.2512	9.54839	89.2512	14.3152
89.2512	23.7841	89.2512	9.51658	89.2512	14.2675
89.2512	23.7045	89.2512	9.48473	89.2512	14.2198
89.2512	23.625	89.2512	9.45292	89.2512	14.1721
89.2512	23.5455	89.2512	9.42111	89.2512	14.1244
89.2512	23.4659	89.2512	9.38926	89.2512	14.0766
89.2512	23.3864	89.2512	9.35745	89.2512	14.029
89.2512	23.3068	89.2512	9.3256	89.2512	13.9812
89.2512	23.2273	89.2512	9.29379	89.2512	13.9335
89.2512	23.1477	89.2512	9.26194	89.2512	13.8858
89.2512	23.0682	89.2512	9.23013	89.2512	13.8381
89.2512	22.9886	89.2512	9.19828	89.2512	13.7903
89.3779	23.2273	89.3779	9.23515	89.3779	13.9922
89.3779	23.1477	89.3779	9.2035	89.3779	13.9442
89.3779	23.0682	89.3779	9.17189	89.3779	13.8963
89.3779	22.9886	89.3779	9.14024	89.3779	13.8484
89.3779	22.9091	89.3779	9.10863	89.3779	13.8005
89.3779	22.8295	89.3779	9.07698	89.3779	13.7525
89.3779	22.75	89.3779	9.04537	89.3779	13.7046
89.5046	23.625	89.5046	9.59651	89.5046	14.0285
89.5046	23.5455	89.5046	9.56421	89.5046	13.9813
89.5046	23.4659	89.5046	9.53188	89.5046	13.934
89.5046	23.3864	89.5046	9.49959	89.5046	13.8868
89.5046	23.3068	89.5046	9.46725	89.5046	13.8395
89.5046	23.2273	89.5046	9.43496	89.5046	13.7923
89.5046	23.1477	89.5046	9.40263	89.5046	13.7451
89.5046	23.0682	89.5046	9.37033	89.5046	13.6979
89.5046	22.9886	89.5046	9.338	89.5046	13.6506
89.5046	22.9091	89.5046	9.30571	89.5046	13.6034
89.5046	22.8295	89.5046	9.27337	89.5046	13.5561
89.5046	22.75	89.5046	9.24108	89.5046	13.5089
89.6313	25.1364	89.6313	10.4791	89.6313	14.6573
89.6313	25.0568	89.6313	10.4459	89.6313	14.6109
89.6313	24.9773	89.6313	10.4128	89.6313	14.5645
89.6313	24.8977	89.6313	10.3796	89.6313	14.5181
89.6313	24.8182	89.6313	10.3464	89.6313	14.4718
89.6313	24.7386	89.6313	10.3133	89.6313	14.4253
89.6313	24.6591	89.6313	10.2801	89.6313	14.379
89.6313	24.5795	89.6313	10.2469	89.6313	14.3326
89.6313	24.5	89.6313	10.2138	89.6313	14.2862
89.6313	24.4205	89.6313	10.1806	89.6313	14.2399
89.6313	24.3409	89.6313	10.1474	89.6313	14.1935
89.6313	24.2614	89.6313	10.1143	89.6313	14.1471
89.6313	24.1818	89.6313	10.0811	89.6313	14.1007
89.6313	24.1023	89.6313	10.048	89.6313	14.0543
89.6313	24.0227	89.6313	10.0148	89.6313	14.0079
89.6313	23.9432	89.6313	9.98165	89.6313	13.9616
89.6313	23.8636	89.6313	9.94847	89.6313	13.9151
89.6313	23.7841	89.6313	9.91533	89.6313	13.8688
89.6313	23.7045	89.6313	9.88214	89.6313	13.8224
89.6313	23.625	89.6313	9.849	89.6313	13.776
89.7581	25.375	89.7581	10.4031	89.7581	14.9719
89.7581	25.2955	89.7581	10.3705	89.7581	14.925
89.7581	25.2159	89.7581	10.3379	89.7581	14.878
89.7581	25.1364	89.7581	10.3053	89.7581	14.8311
89.7581	25.0568	89.7581	10.2727	89.7581	14.7841
89.7581	24.9773	89.7581	10.2401	89.7581	14.7372
89.7581	24.8977	89.7581	10.2074	89.7581	14.6903
89.7581	24.8182	89.7581	10.1748	89.7581	14.6433
89.8848	25.2159	89.8848	9.963	89.8848	15.2529
89.8848	25.1364	89.8848	9.93159	89.8848	15.2048
89.8848	25.0568	89.8848	9.90014	89.8848	15.1567
89.8848	24.9773	89.8848	9.86872	89.8848	15.1086
89.8848	24.8977	89.8848	9.83727	89.8848	15.0604
89.8848	24.8182	89.8848	9.80586	89.8848	15.0123
89.8848	24.7386	89.8848	9.77441	89.8848	14.9642
89.8848	24.6591	89.8848	9.743	89.8848	14.9161
89.8848	24.5795	89.8848	9.71155	89.8848	14.868
89.8848	24.5	89.8848	9.68014	89.8848	14.8199
89.8848	24.4205	89.8848	9.64873	89.8848	14.7718
89.8848	24.3409	89.8848	9.61728	89.8848	14.7236
89.8848	24.2614	89.8848	9.58587	89.8848	14.6755
89.8848	24.1818	89.8848	9.55442	89.8848	14.6274
89.8848	24.1023	89.8848	9.52301	89.8848	14.5793
89.8848	23.9432	89.8848	9.46014	89.8848	14.4831
89.8848	23.8636	89.8848	9.42869	89.8848	14.4349
89.8848	23.7841	89.8848	9.39728	89.8848	14.3868
89.8848	23.7045	89.8848	9.36583	89.8848	14.3387
90.0115	24.2614	90.0115	9.18361	90.0115	15.0778
90.0115	24.1818	90.0115	9.15348	90.0115	15.0283
90.0115	24.1023	90.0115	9.12339	90.0115	14.9789
90.0115	24.0227	90.0115	9.09326	90.0115	14.9294
90.0115	23.9432	90.0115	9.06317	90.0115	14.88
90.0115	23.8636	90.0115	9.03304	90.0115	14.8306
90.0115	23.7841	90.0115	9.00294	90.0115	14.7812
90.0115	23.7045	90.0115	8.97281	90.0115	14.7317
90.0115	23.625	90.0115	8.94272	90.0115	14.6823
90.0115	23.5455	90.0115	8.91263	90.0115	14.6329
90.0115	23.4659	90.0115	8.8825	90.0115	14.5834
90.0115	23.3864	90.0115	8.8524	90.0115	14.534
90.0115	23.3068	90.0115	8.82227	90.0115	14.4845
90.0115	23.2273	90.0115	8.79218	90.0115	14.4351
90.0115	23.1477	90.0115	8.76205	90.0115	14.3857
90.0115	23.0682	90.0115	8.73195	90.0115	14.3362
90.1382	23.3068	90.1382	8.68509	90.1382	14.6217
90.1382	23.2273	90.1382	8.65547	90.1382	14.5718
90.1382	23.1477	90.1382	8.6258	90.1382	14.5219
90.1382	23.0682	90.1382	8.59618	90.1382	14.472
90.1382	22.9886	90.1382	8.56652	90.1382	14.4221
90.1382	22.9091	90.1382	8.53689	90.1382	14.3722
90.265	23.5455	90.265	9.07112	90.265	14.4744
90.265	23.4659	90.265	9.04046	90.265	14.4254
90.265	23.3864	90.265	9.00983	90.265	14.3766
90.265	23.3068	90.265	8.97916	90.265	14.3276
90.265	23.2273	90.265	8.94853	90.265	14.2788
90.265	23.1477	90.265	8.91787	90.265	14.2298
90.265	23.0682	90.265	8.88724	90.265	14.181
90.265	22.9886	90.265	8.85657	90.265	14.132
90.265	22.9091	90.265	8.82594	90.265	14.0832
90.265	22.8295	90.265	8.79528	90.265	14.0342
90.3917	24.4205	90.3917	9.66268	90.3917	14.7578
90.3917	24.3409	90.3917	9.63119	90.3917	14.7097
90.3917	24.2614	90.3917	9.59973	90.3917	14.6617
90.3917	24.1818	90.3917	9.56823	90.3917	14.6136
90.3917	24.1023	90.3917	9.53678	90.3917	14.5655
90.3917	24.0227	90.3917	9.50528	90.3917	14.5174
90.3917	23.9432	90.3917	9.47382	90.3917	14.4694
90.3917	23.8636	90.3917	9.44233	90.3917	14.4213
90.3917	23.7841	90.3917	9.41087	90.3917	14.3732
90.3917	23.7045	90.3917	9.37938	90.3917	14.3251
90.3917	23.625	90.3917	9.34792	90.3917	14.2771
90.3917	23.5455	90.3917	9.31646	90.3917	14.229
90.3917	23.4659	90.3917	9.28497	90.3917	14.1809
90.5184	25.2159	90.5184	10.0648	90.5184	15.1511
90.5184	25.1364	90.5184	10.0331	90.5184	15.1033
90.5184	25.0568	90.5184	10.0013	90.5184	15.0555
90.5184	24.9773	90.5184	9.96956	90.5184	15.0077
90.5184	24.8977	90.5184	9.93779	90.5184	14.9599
90.5184	24.8182	90.5184	9.90606	90.5184	14.9121
90.5184	24.7386	90.5184	9.87429	90.5184	14.8643
90.5184	24.6591	90.5184	9.84256	90.5184	14.8165
90.5184	24.5795	90.5184	9.81078	90.5184	14.7687
90.5184	24.5	90.5184	9.77905	90.5184	14.721
90.5184	24.4205	90.5184	9.74732	90.5184	14.6732
90.5184	24.3409	90.5184	9.71555	90.5184	14.6253
90.5184	24.2614	90.5184	9.68382	90.5184	14.5776
90.6452	25.2159	90.6452	9.65305	90.6452	15.5628
90.6452	25.1364	90.6452	9.62261	90.6452	15.5138
90.6452	25.0568	90.6452	9.59214	90.6452	15.4647
90.6452	24.9773	90.6452	9.56171	90.6452	15.4156
90.7719	25.1364	90.7719	9.32816	90.7719	15.8082
90.7719	25.0568	90.7719	9.29862	90.7719	15.7582
90.7719	24.9773	90.7719	9.26912	90.7719	15.7082
90.7719	24.8977	90.7719	9.23958	90.7719	15.6581
90.7719	24.8182	90.7719	9.21007	90.7719	15.6081
90.7719	24.7386	90.7719	9.18053	90.7719	15.5581
90.7719	24.6591	90.7719	9.15103	90.7719	15.5081
90.7719	24.5795	90.7719	9.12149	90.7719	15.458
90.7719	24.5	90.7719	9.09199	90.7719	15.408
90.7719	24.4205	90.7719	9.06249	90.7719	15.358
90.7719	24.3409	90.7719	9.03295	90.7719	15.3079
90.7719	24.2614	90.7719	9.00344	90.7719	15.258
90.7719	24.1818	90.7719	8.9739	90.7719	15.2079
90.7719	24.1023	90.7719	8.9444	90.7719	15.1579
90.7719	24.0227	90.7719	8.91486	90.7719	15.1078
90.7719	23.9432	90.7719	8.88536	90.7719	15.0578
90.7719	23.8636	90.7719	8.85582	90.7719	15.0078
90.7719	23.7841	90.7719	8.82632	90.7719	14.9578
90.7719	23.7045	90.7719	8.79678	90.7719	14.9077
90.7719	23.625	90.7719	8.76727	90.7719	14.8577
90.7719	23.5455	90.7719	8.73777	90.7719	14.8077
90.7719	23.4659	90.7719	8.70823	90.7719	14.7577
90.7719	23.3864	90.7719	8.67873	90.7719	14.7077
90.7719	23.3068	90.7719	8.64919	90.7719	14.6576
90.7719	23.2273	90.7719	8.61969	90.7719	14.6076
90.8986	23.3864	90.8986	8.50733	90.8986	14.8791
90.8986	23.3068	90.8986	8.47838	90.8986	14.8284
90.8986	23.2273	90.8986	8.44946	90.8986	14.7778
90.8986	23.1477	90.8986	8.4205	90.8986	14.7272
90.8986	23.0682	90.8986	8.39158	90.8986	14.6766
90.8986	22.9886	90.8986	8.36263	90.8986	14.626
90.8986	22.9091	90.8986	8.33371	90.8986	14.5754
91.0253	23.2273	91.0253	8.47665	91.0253	14.7507
91.0253	23.1477	91.0253	8.4476	91.0253	14.7001
91.0253	23.0682	91.0253	8.41859	91.0253	14.6496
91.0253	22.9886	91.0253	8.38954	91.0253	14.5991
91.0253	22.9091	91.0253	8.36052	91.0253	14.5486
91.1521	24.3409	91.1521	9.11525	91.1521	15.2256
91.1521	24.2614	91.1521	9.08547	91.1521	15.1759
91.1521	24.1818	91.1521	9.05567	91.1521	15.1261
91.1521	24.1023	91.1521	9.02589	91.1521	15.0764
91.1521	24.0227	91.1521	8.99608	91.1521	15.0266
91.1521	23.9432	91.1521	8.96631	91.1521	14.9769
91.1521	23.8636	91.1521	8.9365	91.1521	14.9271
91.1521	23.7841	91.1521	8.90673	91.1521	14.8774
91.1521	23.7045	91.1521	8.87692	91.1521	14.8276
91.1521	23.625	91.1521	8.84715	91.1521	14.7779
91.1521	23.5455	91.1521	8.81738	91.1521	14.7281
91.1521	23.4659	91.1521	8.78757	91.1521	14.6783
91.1521	23.3864	91.1521	8.7578	91.1521	14.6286
91.1521	23.3068	91.1521	8.72799	91.1521	14.5788
91.1521	23.2273	91.1521	8.69822	91.1521	14.5291
91.2788	25.1364	91.2788	9.60397	91.2788	15.5324
91.2788	25.0568	91.2788	9.57356	91.2788	15.4832
91.2788	24.9773	91.2788	9.54319	91.2788	15.4341
91.2788	24.8977	91.2788	9.51277	91.2788	15.3849
91.2788	24.8182	91.2788	9.4824	91.2788	15.3358
91.2788	24.7386	91.2788	9.45199	91.2788	15.2866
91.2788	24.6591	91.2788	9.42161	91.2788	15.2375
91.2788	24.5795	91.2788	9.3912	91.2788	15.1883
91.2788	24.5	91.2788	9.36082	91.2788	15.1392
91.2788	24.4205	91.2788	9.33045	91.2788	15.09
91.2788	24.3409	91.2788	9.30003	91.2788	15.0409
91.2788	24.2614	91.2788	9.26966	91.2788	14.9917
91.2788	24.1818	91.2788	9.23925	91.2788	14.9426
91.4055	25.375	91.4055	9.49535	91.4055	15.8796
91.4055	25.2955	91.4055	9.4656	91.4055	15.8299
91.4055	25.2159	91.4055	9.43581	91.4055	15.7801
91.4055	25.1364	91.4055	9.40606	91.4055	15.7303
91.4055	25.0568	91.4055	9.37627	91.4055	15.6805
91.4055	24.9773	91.4055	9.34653	91.4055	15.6308
91.5323	25.2955	91.5323	9.13324	91.5323	16.1623
91.5323	25.2159	91.5323	9.1045	91.5323	16.1114
91.5323	25.1364	91.5323	9.07579	91.5323	16.0606
91.5323	25.0568	91.5323	9.04705	91.5323	16.0098
91.5323	24.9773	91.5323	9.01835	91.5323	15.9589
91.5323	24.8977	91.5323	8.98961	91.5323	15.9081
91.5323	24.8182	91.5323	8.9609	91.5323	15.8573
91.5323	24.7386	91.5323	8.93216	91.5323	15.8064
91.5323	24.6591	91.5323	8.90346	91.5323	15.7556
91.5323	24.5795	91.5323	8.87472	91.5323	15.7048
91.5323	24.5	91.5323	8.84601	91.5323	15.654
91.5323	24.4205	91.5323	8.81731	91.5323	15.6032
91.5323	24.3409	91.5323	8.78857	91.5323	15.5523
91.5323	24.2614	91.5323	8.75986	91.5323	15.5015
91.5323	24.1818	91.5323	8.73112	91.5323	15.4507
91.5323	24.1023	91.5323	8.70242	91.5323	15.3999
91.5323	23.8636	91.5323	8.61623	91.5323	15.2474
91.659	24.3409	91.659	8.49828	91.659	15.8426
91.659	24.2614	91.659	8.47052	91.659	15.7909
91.659	24.1818	91.659	8.44273	91.659	15.7391
91.659	24.1023	91.659	8.41498	91.659	15.6873
91.659	24.0227	91.659	8.38718	91.659	15.6355
91.659	23.9432	91.659	8.35943	91.659	15.5838
91.659	23.8636	91.659	8.33164	91.659	15.532
91.659	23.7841	91.659	8.30388	91.659	15.4802
91.659	23.7045	91.659	8.27609	91.659	15.4284
91.659	23.625	91.659	8.24833	91.659	15.3767
91.659	23.5455	91.659	8.22058	91.659	15.3249
91.659	23.4659	91.659	8.19279	91.659	15.2731
91.659	23.3864	91.659	8.16503	91.659	15.2214
91.659	23.3068	91.659	8.13724	91.659	15.1696
91.659	23.2273	91.659	8.10948	91.659	15.1178
91.659	23.1477	91.659	8.08169	91.659	15.066
91.659	23.0682	91.659	8.05393	91.659	15.0143
91.659	22.9886	91.659	8.02614	91.659	14.9625
91.659	22.9091	91.659	7.99839	91.659	14.9107
91.7857	23.0682	91.7857	8.05489	91.7857	15.0133
91.7857	22.9886	91.7857	8.02709	91.7857	14.9615
91.7857	22.9091	91.7857	7.99933	91.7857	14.9098
91.7857	22.8295	91.7857	7.97154	91.7857	14.858
91.7857	22.75	91.7857	7.94378	91.7857	14.8062
91.7857	22.6705	91.7857	7.91602	91.7857	14.7545
91.7857	22.5909	91.7857	7.88822	91.7857	14.7027
91.7857	22.5114	91.7857	7.86046	91.7857	14.6509
91.7857	22.4318	91.7857	7.83267	91.7857	14.5991
91.7857	22.3523	91.7857	7.80491	91.7857	14.5474
91.9124	22.8295	91.9124	8.23704	91.9124	14.5925
91.9124	22.75	91.9124	8.20835	91.9124	14.5417
91.9124	22.6705	91.9124	8.17967	91.9124	14.4908
91.9124	22.5909	91.9124	8.15095	91.9124	14.4399
91.9124	22.5114	91.9124	8.12227	91.9124	14.3891
91.9124	22.4318	91.9124	8.09355	91.9124	14.3383
91.9124	22.3523	91.9124	8.06486	91.9124	14.2874
92.0392	23.7045	92.0392	9.00489	92.0392	14.6996
92.0392	23.625	92.0392	8.97469	92.0392	14.6503
92.0392	23.5455	92.0392	8.94449	92.0392	14.601
92.0392	23.4659	92.0392	8.91425	92.0392	14.5517
92.0392	23.3864	92.0392	8.88405	92.0392	14.5023
92.0392	23.3068	92.0392	8.85381	92.0392	14.453
92.0392	23.2273	92.0392	8.82361	92.0392	14.4037
92.0392	23.1477	92.0392	8.79338	92.0392	14.3543
92.0392	23.0682	92.0392	8.76317	92.0392	14.305
92.0392	22.9886	92.0392	8.73294	92.0392	14.2557
92.0392	22.9091	92.0392	8.70274	92.0392	14.2064
92.0392	22.8295	92.0392	8.6725	92.0392	14.157
92.1659	24.9773	92.1659	9.53549	92.1659	15.4418
92.1659	24.8977	92.1659	9.5051	92.1659	15.3926
92.1659	24.8182	92.1659	9.47475	92.1659	15.3435
92.1659	24.7386	92.1659	9.44436	92.1659	15.2942
92.1659	24.6591	92.1659	9.41401	92.1659	15.2451
92.1659	24.5795	92.1659	9.38362	92.1659	15.1959
92.1659	24.5	92.1659	9.35327	92.1659	15.1467
92.1659	24.4205	92.1659	9.32292	92.1659	15.0976
92.1659	24.3409	92.1659	9.29253	92.1659	15.0484
92.1659	24.2614	92.1659	9.26218	92.1659	14.9992
92.1659	24.1818	92.1659	9.23179	92.1659	14.95
92.1659	24.1023	92.1659	9.20144	92.1659	14.9009
92.1659	24.0227	92.1659	9.17105	92.1659	14.8516
92.1659	23.9432	92.1659	9.1407	92.1659	14.8025
92.1659	23.8636	92.1659	9.11031	92.1659	14.7533
92.1659	23.7841	92.1659	9.07996	92.1659	14.7041
92.1659	23.7045	92.1659	9.04957	92.1659	14.6549
92.1659	23.625	92.1659	9.01922	92.1659	14.6058
92.1659	23.5455	92.1659	8.98887	92.1659	14.5566
92.2926	25.2159	92.2926	9.35983	92.2926	15.8561
92.2926	25.1364	92.2926	9.33033	92.2926	15.8061
92.2926	25.0568	92.2926	9.30078	92.2926	15.756
92.2926	24.9773	92.2926	9.27127	92.2926	15.706
92.2926	24.8977	92.2926	9.24172	92.2926	15.656
92.2926	24.8182	92.2926	9.21221	92.2926	15.606
92.2926	24.7386	92.2926	9.18267	92.2926	15.5559
92.4194	25.1364	92.4194	8.79887	92.4194	16.3375
92.4194	25.0568	92.4194	8.77101	92.4194	16.2858
92.4194	24.9773	92.4194	8.74318	92.4194	16.2341
92.4194	24.8977	92.4194	8.71531	92.4194	16.1824
92.4194	24.8182	92.4194	8.68749	92.4194	16.1307
92.4194	24.7386	92.4194	8.65962	92.4194	16.079
92.4194	24.6591	92.4194	8.63179	92.4194	16.0273
92.4194	24.5795	92.4194	8.60393	92.4194	15.9756
92.4194	24.5	92.4194	8.5761	92.4194	15.9239
92.4194	24.4205	92.4194	8.54827	92.4194	15.8722
92.4194	24.3409	92.4194	8.52041	92.4194	15.8205
92.4194	24.2614	92.4194	8.49258	92.4194	15.7688
92.4194	24.1818	92.4194	8.46472	92.4194	15.7171
92.4194	24.0227	92.4194	8.40902	92.4194	15.6137
92.5461	24.1818	92.5461	8.07286	92.5461	16.1089
92.5461	24.1023	92.5461	8.04632	92.5461	16.056
92.5461	24.0227	92.5461	8.01975	92.5461	16.0029
92.5461	23.9432	92.5461	7.99321	92.5461	15.95
92.5461	23.8636	92.5461	7.96664	92.5461	15.897
92.5461	23.7841	92.5461	7.9401	92.5461	15.844
92.5461	23.7045	92.5461	7.91352	92.5461	15.791
92.5461	23.625	92.5461	7.88698	92.5461	15.738
92.5461	23.5455	92.5461	7.86044	92.5461	15.6851
92.5461	23.4659	92.5461	7.83387	92.5461	15.632
92.5461	23.3864	92.5461	7.80733	92.5461	15.5791
92.5461	23.3068	92.5461	7.78075	92.5461	15.526
92.5461	23.2273	92.5461	7.75421	92.5461	15.4731
92.6728	23.3068	92.6728	7.80691	92.6728	15.4999
92.6728	23.2273	92.6728	7.78029	92.6728	15.447
92.6728	23.1477	92.6728	7.75362	92.6728	15.3941
92.6728	23.0682	92.6728	7.72699	92.6728	15.3412
92.6728	22.9886	92.6728	7.70033	92.6728	15.2883
92.6728	22.9091	92.6728	7.6737	92.6728	15.2354
92.6728	22.8295	92.6728	7.64704	92.6728	15.1825
92.6728	22.75	92.6728	7.62041	92.6728	15.1296
92.6728	22.6705	92.6728	7.59378	92.6728	15.0767
92.6728	22.5909	92.6728	7.56711	92.6728	15.0238
92.7995	22.9091	92.7995	8.08154	92.7995	14.8276
92.7995	22.8295	92.7995	8.05346	92.7995	14.776
92.7995	22.75	92.7995	8.02541	92.7995	14.7246
92.7995	22.6705	92.7995	7.99737	92.7995	14.6731
92.7995	22.5909	92.7995	7.96929	92.7995	14.6216
92.7995	22.5114	92.7995	7.94124	92.7995	14.5702
92.9263	23.8636	92.9263	8.64492	92.9263	15.2187
92.9263	23.7841	92.9263	8.61612	92.9263	15.168
92.9263	23.7045	92.9263	8.58729	92.9263	15.1172
92.9263	23.625	92.9263	8.55849	92.9263	15.0665
92.9263	23.5455	92.9263	8.52969	92.9263	15.0158
92.9263	23.4659	92.9263	8.50085	92.9263	14.965
92.9263	23.3864	92.9263	8.47205	92.9263	14.9144
92.9263	23.3068	92.9263	8.44321	92.9263	14.8636
92.9263	23.2273	92.9263	8.41441	92.9263	14.8129
92.9263	23.1477	92.9263	8.38558	92.9263	14.7621
92.9263	23.0682	92.9263	8.35678	92.9263	14.7114
92.9263	22.9886	92.9263	8.32794	92.9263	14.6607
92.9263	22.9091	92.9263	8.29914	92.9263	14.61
92.9263	22.8295	92.9263	8.27031	92.9263	14.5592
92.9263	22.75	92.9263	8.24151	92.9263	14.5085
93.053	24.6591	93.053	8.91636	93.053	15.7427
93.053	24.5795	93.053	8.88758	93.053	15.6919
93.053	24.5	93.053	8.85884	93.053	15.6412
93.053	24.4205	93.053	8.83009	93.053	15.5904
93.053	24.3409	93.053	8.80131	93.053	15.5396
93.053	24.2614	93.053	8.77256	93.053	15.4888
93.053	24.1818	93.053	8.74378	93.053	15.438
93.053	24.1023	93.053	8.71503	93.053	15.3873
93.053	24.0227	93.053	8.68625	93.053	15.3364
93.053	23.9432	93.053	8.65751	93.053	15.2857
93.053	23.8636	93.053	8.62872	93.053	15.2349
93.053	23.7841	93.053	8.59998	93.053	15.1841
93.1797	25.0568	93.1797	8.70059	93.1797	16.3562
93.1797	24.9773	93.1797	8.67298	93.1797	16.3043
93.1797	24.8977	93.1797	8.64534	93.1797	16.2524
93.1797	24.8182	93.1797	8.61774	93.1797	16.2005
93.1797	24.7386	93.1797	8.5901	93.1797	16.1485
93.3065	25.5341	93.3065	8.67015	93.3065	16.8639
93.3065	25.4545	93.3065	8.64312	93.3065	16.8114
93.3065	25.375	93.3065	8.61613	93.3065	16.7589
93.3065	25.2955	93.3065	8.58914	93.3065	16.7064
93.3065	25.2159	93.3065	8.56211	93.3065	16.6538
93.3065	25.1364	93.3065	8.53511	93.3065	16.6013
93.3065	25.0568	93.3065	8.50808	93.3065	16.5487
93.3065	24.9773	93.3065	8.48109	93.3065	16.4962
93.3065	24.8977	93.3065	8.45406	93.3065	16.4436
93.3065	24.8182	93.3065	8.42707	93.3065	16.3911
93.3065	24.7386	93.3065	8.40004	93.3065	16.3386
93.3065	24.6591	93.3065	8.37304	93.3065	16.2861
93.3065	24.5795	93.3065	8.34602	93.3065	16.2335
93.3065	24.5	93.3065	8.31902	93.3065	16.181
93.3065	24.4205	93.3065	8.29203	93.3065	16.1285
93.3065	24.3409	93.3065	8.265	93.3065	16.0759
93.3065	23.9432	93.3065	8.12996	93.3065	15.8132
93.4332	24.6591	93.4332	8.38621	93.4332	16.2729
93.4332	24.5795	93.4332	8.35914	93.4332	16.2204
93.4332	24.5	93.4332	8.3321	93.4332	16.1679
93.4332	24.4205	93.4332	8.30506	93.4332	16.1154
93.4332	24.3409	93.4332	8.27799	93.4332	16.0629
93.4332	24.2614	93.4332	8.25095	93.4332	16.0104
93.4332	24.1818	93.4332	8.22388	93.4332	15.9579
93.4332	24.1023	93.4332	8.19685	93.4332	15.9055
93.4332	24.0227	93.4332	8.16978	93.4332	15.8529
93.4332	23.9432	93.4332	8.14274	93.4332	15.8005
93.4332	23.8636	93.4332	8.11567	93.4332	15.7479
93.4332	23.7841	93.4332	8.08863	93.4332	15.6955
93.4332	23.7045	93.4332	8.06156	93.4332	15.6429
93.4332	23.625	93.4332	8.03452	93.4332	15.5905
93.4332	23.5455	93.4332	8.00749	93.4332	15.538
93.4332	23.4659	93.4332	7.98042	93.4332	15.4855
93.5599	24.1818	93.5599	8.32958	93.5599	15.8522
93.5599	24.1023	93.5599	8.3022	93.5599	15.8001
93.5599	24.0227	93.5599	8.27478	93.5599	15.7479
93.5599	23.625	93.5599	8.13779	93.5599	15.4872
93.5599	23.5455	93.5599	8.11041	93.5599	15.4351
93.5599	23.4659	93.5599	8.08299	93.5599	15.3829
93.5599	23.3864	93.5599	8.0556	93.5599	15.3308
93.5599	23.3068	93.5599	8.02818	93.5599	15.2786
93.5599	23.2273	93.5599	8.0008	93.5599	15.2265
93.5599	23.1477	93.5599	7.97338	93.5599	15.1743
93.5599	23.0682	93.5599	7.946	93.5599	15.1222
93.5599	22.9886	93.5599	7.91858	93.5599	15.07
93.5599	22.9091	93.5599	7.89119	93.5599	15.0179
93.5599	22.8295	93.5599	7.86377	93.5599	14.9657
93.5599	22.75	93.5599	7.83639	93.5599	14.9136
93.5599	22.6705	93.5599	7.80901	93.5599	14.8615
93.6866	23.7841	93.6866	8.44625	93.6866	15.3378
93.6866	23.7045	93.6866	8.41799	93.6866	15.2865
93.6866	23.625	93.6866	8.38975	93.6866	15.2353
93.6866	23.5455	93.6866	8.36152	93.6866	15.184
93.6866	23.4659	93.6866	8.33325	93.6866	15.1326
93.6866	23.3864	93.6866	8.30502	93.6866	15.0814
93.6866	23.3068	93.6866	8.27675	93.6866	15.03
93.6866	23.2273	93.6866	8.24852	93.6866	14.9788
93.6866	23.1477	93.6866	8.22025	93.6866	14.9275
93.6866	23.0682	93.6866	8.19202	93.6866	14.8762
93.6866	22.9886	93.6866	8.16375	93.6866	14.8248
93.6866	22.9091	93.6866	8.13552	93.6866	14.7736
93.8134	24.5	93.8134	8.67888	93.8134	15.8211
93.8134	24.4205	93.8134	8.65072	93.8134	15.7698
93.8134	24.3409	93.8134	8.62252	93.8134	15.7184
93.8134	24.2614	93.8134	8.59436	93.8134	15.667
93.8134	24.1818	93.8134	8.56616	93.8134	15.6156
93.8134	24.1023	93.8134	8.538	93.8134	15.5643
93.8134	24.0227	93.8134	8.5098	93.8134	15.5129
93.8134	23.9432	93.8134	8.48164	93.8134	15.4616
93.8134	23.8636	93.8134	8.45344	93.8134	15.4102
93.8134	23.7841	93.8134	8.42528	93.8134	15.3588
93.9401	24.6591	93.9401	8.36854	93.9401	16.2906
93.9401	24.5795	93.9401	8.34152	93.9401	16.238
93.9401	24.5	93.9401	8.31454	93.9401	16.1855
93.9401	24.4205	93.9401	8.28756	93.9401	16.1329
93.9401	24.3409	93.9401	8.26055	93.9401	16.0803
93.9401	24.2614	93.9401	8.23357	93.9401	16.0278
93.9401	24.1818	93.9401	8.20656	93.9401	15.9752
94.0668	25.0568	94.0668	8.2805	94.0668	16.7763
94.0668	24.9773	94.0668	8.25423	94.0668	16.7231
94.0668	24.8977	94.0668	8.22792	94.0668	16.6698
94.0668	24.8182	94.0668	8.20165	94.0668	16.6166
94.0668	24.7386	94.0668	8.17534	94.0668	16.5633
94.0668	24.6591	94.0668	8.14907	94.0668	16.51
94.0668	24.5795	94.0668	8.12277	94.0668	16.4567
94.0668	24.5	94.0668	8.09649	94.0668	16.4035
94.0668	24.4205	94.0668	8.07022	94.0668	16.3503
94.0668	24.3409	94.0668	8.04392	94.0668	16.297
94.0668	24.2614	94.0668	8.01764	94.0668	16.2438
94.0668	24.1818	94.0668	7.99134	94.0668	16.1905
94.0668	24.1023	94.0668	7.96507	94.0668	16.1372
94.0668	23.9432	94.0668	7.91249	94.0668	16.0307
94.0668	23.8636	94.0668	7.88618	94.0668	15.9774
94.0668	23.7841	94.0668	7.85991	94.0668	15.9242
94.1935	24.1818	94.1935	8.20032	94.1935	15.9815
94.1935	24.1023	94.1935	8.17336	94.1935	15.9289
94.1935	24.0227	94.1935	8.14636	94.1935	15.8763
94.1935	23.9432	94.1935	8.11941	94.1935	15.8238
94.1935	23.8636	94.1935	8.09241	94.1935	15.7712
94.1935	23.7841	94.1935	8.06545	94.1935	15.7187
94.1935	23.7045	94.1935	8.03846	94.1935	15.666
94.1935	23.625	94.1935	8.0115	94.1935	15.6135
94.1935	23.5455	94.1935	7.98454	94.1935	15.561
94.1935	23.4659	94.1935	7.95755	94.1935	15.5084
94.1935	23.3864	94.1935	7.93059	94.1935	15.4558
94.1935	23.3068	94.1935	7.90359	94.1935	15.4032
94.1935	23.2273	94.1935	7.87664	94.1935	15.3507
94.1935	23.1477	94.1935	7.84964	94.1935	15.2981
94.1935	23.0682	94.1935	7.82268	94.1935	15.2455
94.1935	22.9886	94.1935	7.79569	94.1935	15.1929
94.1935	22.9091	94.1935	7.76873	94.1935	15.1404
94.1935	22.8295	94.1935	7.74174	94.1935	15.0878
94.1935	22.75	94.1935	7.71478	94.1935	15.0352
94.1935	22.6705	94.1935	7.68782	94.1935	14.9827
94.1935	22.5909	94.1935	7.66083	94.1935	14.9301
94.1935	22.5114	94.1935	7.63387	94.1935	14.8775
94.1935	22.4318	94.1935	7.60687	94.1935	14.8249
94.1935	22.3523	94.1935	7.57991	94.1935	14.7724
94.1935	22.2727	94.1935	7.55292	94.1935	14.7198
94.1935	22.1932	94.1935	7.52596	94.1935	14.6672
94.1935	22.1136	94.1935	7.49897	94.1935	14.6146
94.1935	22.0341	94.1935	7.47201	94.1935	14.5621
94.1935	21.9545	94.1935	7.44501	94.1935	14.5095
94.1935	21.875	94.1935	7.41806	94.1935	14.4569
94.1935	21.7955	94.1935	7.3911	94.1935	14.4044
94.3203	21.9545	94.3203	7.60918	94.3203	14.3453
94.3203	21.875	94.3203	7.58163	94.3203	14.2934
94.3203	21.7955	94.3203	7.55407	94.3203	14.2414
94.3203	21.7159	94.3203	7.52648	94.3203	14.1894
94.3203	21.6364	94.3203	7.49893	94.3203	14.1375
94.3203	21.5568	94.3203	7.47134	94.3203	14.0855
94.3203	21.4773	94.3203	7.44379	94.3203	14.0335
94.3203	21.3977	94.3203	7.4162	94.3203	13.9815
94.3203	21.3182	94.3203	7.38865	94.3203	13.9296
94.447	21.3977	94.447	7.4939	94.447	13.9038
94.447	21.3182	94.447	7.46606	94.447	13.8521
94.447	21.2386	94.447	7.43818	94.447	13.8004
94.447	21.1591	94.447	7.41034	94.447	13.7488
94.5737	21.4773	94.5737	7.52044	94.5737	13.9569
94.5737	21.3977	94.5737	7.49256	94.5737	13.9051
94.5737	21.3182	94.5737	7.46473	94.5737	13.8535
94.5737	21.2386	94.5737	7.43685	94.5737	13.8018
94.7005	21.875	94.7005	7.60332	94.7005	14.2717
94.7005	21.7955	94.7005	7.57569	94.7005	14.2198
94.7005	21.7159	94.7005	7.54802	94.7005	14.1679
94.7005	21.6364	94.7005	7.52039	94.7005	14.116
94.7005	21.5568	94.7005	7.49272	94.7005	14.0641
94.7005	21.4773	94.7005	7.46509	94.7005	14.0122
94.8272	21.9545	94.8272	7.55126	94.8272	14.4032
94.8272	21.875	94.8272	7.52392	94.8272	14.3511
94.8272	21.7955	94.8272	7.49658	94.8272	14.2989
94.8272	21.7159	94.8272	7.4692	94.8272	14.2467
94.9539	21.7159	94.9539	7.46209	94.9539	14.2538
94.9539	21.6364	94.9539	7.43477	94.9539	14.2016
94.9539	21.5568	94.9539	7.40742	94.9539	14.1494
94.9539	21.4773	94.9539	7.3801	94.9539	14.0972
94.9539	21.3977	94.9539	7.35275	94.9539	14.045
95.0806	21.6364	95.0806	7.55324	95.0806	14.0832
95.0806	21.5568	95.0806	7.52545	95.0806	14.0313
95.0806	21.4773	95.0806	7.4977	95.0806	13.9796
95.0806	21.3977	95.0806	7.46991	95.0806	13.9278
95.0806	21.3182	95.0806	7.44216	95.0806	13.876
95.0806	21.2386	95.0806	7.41437	95.0806	13.8242
95.0806	21.1591	95.0806	7.38662	95.0806	13.7725
95.0806	21.0795	95.0806	7.35883	95.0806	13.7207
95.0806	21	95.0806	7.33107	95.0806	13.6689
95.0806	20.9205	95.0806	7.30332	95.0806	13.6172
95.0806	20.8409	95.0806	7.27553	95.0806	13.5654
95.0806	20.7614	95.0806	7.24778	95.0806	13.5136
95.0806	20.6818	95.0806	7.21999	95.0806	13.4618
95.0806	20.6023	95.0806	7.19224	95.0806	13.4101
95.0806	20.5227	95.0806	7.16445	95.0806	13.3582
95.0806	20.4432	95.0806	7.1367	95.0806	13.3065
95.2074	20.6023	95.2074	7.22861	95.2074	13.3737
95.2074	20.5227	95.2074	7.20068	95.2074	13.322
95.2074	20.4432	95.2074	7.17279	95.2074	13.2704
95.2074	20.3636	95.2074	7.14486	95.2074	13.2187
95.2074	20.2841	95.2074	7.11696	95.2074	13.1671
95.2074	20.2045	95.2074	7.08904	95.2074	13.1155
95.2074	20.125	95.2074	7.06114	95.2074	13.0639
95.2074	20.0455	95.2074	7.03325	95.2074	13.0122
95.2074	19.9659	95.2074	7.00532	95.2074	12.9606
95.2074	19.8864	95.2074	6.97743	95.2074	12.909
95.2074	19.8068	95.2074	6.9495	95.2074	12.8573
95.2074	19.7273	95.2074	6.9216	95.2074	12.8057
95.3341	19.8068	95.3341	6.85364	95.3341	12.9532
95.3341	19.7273	95.3341	6.82613	95.3341	12.9012
95.3341	19.6477	95.3341	6.79859	95.3341	12.8491
95.3341	19.5682	95.3341	6.77108	95.3341	12.7971
95.3341	19.4886	95.3341	6.74354	95.3341	12.7451
95.4608	20.0455	95.4608	6.98241	95.4608	13.0631
95.4608	19.8864	95.4608	6.92699	95.4608	12.9594
95.4608	19.8068	95.4608	6.89926	95.4608	12.9075
95.4608	19.7273	95.4608	6.87157	95.4608	12.8557
95.4608	19.6477	95.4608	6.84384	95.4608	12.8039
95.4608	19.5682	95.4608	6.81615	95.4608	12.7521
95.4608	19.4886	95.4608	6.78843	95.4608	12.7002
95.5876	20.2841	95.5876	7.09989	95.5876	13.1842
95.5876	20.2045	95.5876	7.07202	95.5876	13.1325
95.5876	20.125	95.5876	7.0442	95.5876	13.0808
95.5876	20.0455	95.5876	7.01637	95.5876	13.0291
95.7143	20.2841	95.7143	6.98322	95.7143	13.3009
95.7143	20.2045	95.7143	6.95582	95.7143	13.2487
95.7143	20.125	95.7143	6.92845	95.7143	13.1966
95.7143	20.0455	95.7143	6.90108	95.7143	13.1444
95.7143	19.9659	95.7143	6.87368	95.7143	13.0922
95.7143	19.8864	95.7143	6.84631	95.7143	13.0401
95.841	19.9659	95.841	6.91936	95.841	13.0465
95.841	19.8864	95.841	6.89181	95.841	12.9946
95.841	19.8068	95.841	6.86423	95.841	12.9426
95.841	19.7273	95.841	6.83667	95.841	12.8906
95.841	19.6477	95.841	6.80909	95.841	12.8386
95.841	19.5682	95.841	6.78154	95.841	12.7867
95.841	19.4886	95.841	6.75395	95.841	12.7347
95.841	19.4091	95.841	6.7264	95.841	12.6827
95.841	19.3295	95.841	6.69881	95.841	12.6307
95.841	19.25	95.841	6.67126	95.841	12.5787
95.841	19.1705	95.841	6.64371	95.841	12.5268
95.841	19.0909	95.841	6.61612	95.841	12.4748
95.841	19.0114	95.841	6.58857	95.841	12.4228
95.841	18.9318	95.841	6.56099	95.841	12.3708
95.841	18.8523	95.841	6.53344	95.841	12.3189
95.841	18.7727	95.841	6.50585	95.841	12.2668
95.9677	18.8523	95.9677	6.79677	95.9677	12.0555
95.9677	18.7727	95.9677	6.76807	95.9677	12.0046
95.9677	18.6932	95.9677	6.73941	95.9677	11.9538
95.9677	18.6136	95.9677	6.71071	95.9677	11.9029
95.9677	18.5341	95.9677	6.68205	95.9677	11.8521
95.9677	18.4545	95.9677	6.65335	95.9677	11.8011
95.9677	18.375	95.9677	6.62469	95.9677	11.7503
96.0945	18.375	96.0945	6.78609	96.0945	11.5889
96.0945	18.2955	96.0945	6.75673	96.0945	11.5388
96.0945	18.2159	96.0945	6.72734	96.0945	11.4886
96.0945	18.1364	96.0945	6.69798	96.0945	11.4384
96.0945	18.0568	96.0945	6.66858	96.0945	11.3882
96.0945	17.9773	96.0945	6.63922	96.0945	11.3381
96.2212	17.9773	96.2212	6.64001	96.2212	11.3373
96.2212	17.8977	96.2212	6.61061	96.2212	11.2871
96.3479	18.2955	96.3479	6.68623	96.3479	11.6093
96.3479	18.2159	96.3479	6.65714	96.3479	11.5588
96.3479	18.1364	96.3479	6.62809	96.3479	11.5083
96.3479	18.0568	96.3479	6.599	96.3479	11.4578
96.3479	17.9773	96.3479	6.56994	96.3479	11.4074
96.4747	18.6136	96.4747	6.7646	96.4747	11.849
96.4747	18.5341	96.4747	6.73571	96.4747	11.7984
96.4747	18.4545	96.4747	6.70678	96.4747	11.7477
96.4747	18.375	96.4747	6.67789	96.4747	11.6971
96.4747	18.2955	96.4747	6.649	96.4747	11.6465
96.6014	18.5341	96.6014	6.59197	96.6014	11.9421
96.6014	18.4545	96.6014	6.56366	96.6014	11.8908
96.6014	18.375	96.6014	6.53538	96.6014	11.8396
96.6014	18.2955	96.6014	6.50711	96.6014	11.7884
96.6014	18.2159	96.6014	6.4788	96.6014	11.7371
96.6014	18.1364	96.6014	6.45052	96.6014	11.6859
96.7281	18.2159	96.7281	6.56132	96.7281	11.6546
96.7281	18.1364	96.7281	6.53269	96.7281	11.6037
96.7281	18.0568	96.7281	6.50401	96.7281	11.5528
96.7281	17.9773	96.7281	6.47538	96.7281	11.5019
96.7281	17.8977	96.7281	6.44671	96.7281	11.451
96.7281	17.8182	96.7281	6.41807	96.7281	11.4001
96.7281	17.7386	96.7281	6.3894	96.7281	11.3492
96.7281	17.6591	96.7281	6.36076	96.7281	11.2983
96.7281	17.5795	96.7281	6.33209	96.7281	11.2474
96.7281	17.5	96.7281	6.30346	96.7281	11.1965
96.7281	17.4205	96.7281	6.27482	96.7281	11.1457
96.7281	17.3409	96.7281	6.24615	96.7281	11.0947
96.8548	17.5	96.8548	6.44419	96.8548	11.0558
96.8548	17.4205	96.8548	6.41491	96.8548	11.0056
96.8548	17.3409	96.8548	6.3856	96.8548	10.9553
96.8548	17.2614	96.8548	6.35632	96.8548	10.9051
96.8548	17.1818	96.8548	6.32701	96.8548	10.8548
96.8548	17.1023	96.8548	6.29774	96.8548	10.8046
96.8548	17.0227	96.8548	6.26842	96.8548	10.7543
96.8548	16.9432	96.8548	6.23915	96.8548	10.7041
96.8548	16.8636	96.8548	6.20984	96.8548	10.6538
96.8548	16.7841	96.8548	6.18056	96.8548	10.6035
96.8548	16.7045	96.8548	6.15125	96.8548	10.5533
96.9816	16.7045	96.9816	6.19606	96.9816	10.5084
96.9816	16.625	96.9816	6.16657	96.9816	10.4584
96.9816	16.5455	96.9816	6.13708	96.9816	10.4084
96.9816	16.4659	96.9816	6.10756	96.9816	10.3583
96.9816	16.3864	96.9816	6.07807	96.9816	10.3083
96.9816	16.3068	96.9816	6.04854	96.9816	10.2583
96.9816	16.2273	96.9816	6.01906	96.9816	10.2082
96.9816	16.1477	96.9816	5.98953	96.9816	10.1582
97.1083	16.2273	97.1083	6.07783	97.1083	10.1495
97.1083	16.1477	97.1083	6.04802	97.1083	10.0997
97.1083	16.0682	97.1083	6.01824	97.1083	10.05
97.1083	15.9886	97.1083	5.98843	97.1083	10.0002
97.235	15.9886	97.235	6.09159	97.235	9.89701
97.235	15.9091	97.235	6.0613	97.235	9.8478
97.235	15.8295	97.235	6.03097	97.235	9.79853
97.3618	15.75	97.3618	6.11357	97.3618	9.63643
97.3618	15.6705	97.3618	6.08271	97.3618	9.58779
97.4885	15.5909	97.4885	5.98498	97.4885	9.60592
97.4885	15.5114	97.4885	5.95446	97.4885	9.55694
97.6152	15.9091	97.6152	6.03781	97.6152	9.87129
97.6152	15.8295	97.6152	6.0076	97.6152	9.8219
97.6152	15.75	97.6152	5.97743	97.6152	9.77257
97.6152	15.5909	97.6152	5.91705	97.6152	9.67385
97.6152	15.5114	97.6152	5.88688	97.6152	9.62452
97.6152	15.4318	97.6152	5.85667	97.6152	9.57513
97.6152	15.3523	97.6152	5.8265	97.6152	9.5258
97.7419	15.9091	97.7419	6.087	97.7419	9.8221
97.7419	15.8295	97.7419	6.05654	97.7419	9.77296
97.7419	15.75	97.7419	6.02612	97.7419	9.72388
97.7419	15.6705	97.7419	5.99571	97.7419	9.67479
97.7419	15.5909	97.7419	5.96525	97.7419	9.62565
97.7419	15.5114	97.7419	5.93483	97.7419	9.57657
97.7419	15.4318	97.7419	5.90438	97.7419	9.52742
97.7419	15.3523	97.7419	5.87396	97.7419	9.47834
97.8687	16.1477	97.8687	6.08983	97.8687	10.0579
97.8687	16.0682	97.8687	6.05984	97.8687	10.0084
97.8687	15.9886	97.8687	6.02982	97.8687	9.95878
97.8687	15.9091	97.8687	5.99984	97.8687	9.90926
97.8687	15.8295	97.8687	5.96982	97.8687	9.85968
97.9954	16.0682	97.9954	5.88498	97.9954	10.1832
97.9954	15.9886	97.9954	5.85583	97.9954	10.1328
97.9954	15.9091	97.9954	5.82671	97.9954	10.0824
97.9954	15.8295	97.9954	5.79756	97.9954	10.0319
97.9954	15.75	97.9954	5.76844	97.9954	9.98156
97.9954	15.6705	97.9954	5.73932	97.9954	9.93118
97.9954	15.5909	97.9954	5.71017	97.9954	9.88073
97.9954	15.5114	97.9954	5.68105	97.9954	9.83035
97.9954	15.4318	97.9954	5.6519	97.9954	9.7799
98.1221	15.4318	98.1221	5.48648	98.1221	9.94532
98.1221	15.3523	98.1221	5.45822	98.1221	9.89408
98.1221	15.2727	98.1221	5.42992	98.1221	9.84278
98.1221	15.1932	98.1221	5.40165	98.1221	9.79155
98.1221	15.1136	98.1221	5.37335	98.1221	9.74025
98.1221	15.0341	98.1221	5.34509	98.1221	9.68901
98.1221	14.9545	98.1221	5.31679	98.1221	9.63771
98.1221	14.875	98.1221	5.28852	98.1221	9.58648
98.2488	14.7955	98.2488	3.78942	98.2488	11.0061
98.2488	14.7159	98.2488	3.76903	98.2488	10.9469
98.2488	14.6364	98.2488	3.74867	98.2488	10.8877
98.2488	14.5568	98.2488	3.72829	98.2488	10.8285
98.2488	14.4773	98.2488	3.70792	98.2488	10.7694
98.2488	14.3977	98.2488	3.68754	98.2488	10.7102
98.2488	14.3182	98.2488	3.66718	98.2488	10.651
98.2488	14.2386	98.2488	3.64679	98.2488	10.5918
98.2488	14.1591	98.2488	3.62643	98.2488	10.5327
98.3756	14.2386	98.3756	1.55639	98.3756	12.6822
98.3756	14.1591	98.3756	1.5477	98.3756	12.6114
98.3756	14.0795	98.3756	1.539	98.3756	12.5405
98.3756	14	98.3756	1.53031	98.3756	12.4697
98.3756	13.9205	98.3756	1.52162	98.3756	12.3989
98.3756	13.8409	98.3756	1.51292	98.3756	12.328
98.3756	13.7614	98.3756	1.50423	98.3756	12.2572
98.3756	13.6818	98.3756	1.49553	98.3756	12.1863
98.3756	13.6023	98.3756	1.48684	98.3756	12.1155
98.3756	13.5227	98.3756	1.47814	98.3756	12.0446
98.3756	13.4432	98.3756	1.46945	98.3756	11.9738
98.5023	13.5227	98.5023	0.46877	98.5023	13.0539
98.5023	13.4432	98.5023	0.46601	98.5023	12.9772
98.5023	13.3636	98.5023	0.46326	98.5023	12.9003
98.5023	13.2841	98.5023	0.4605	98.5023	12.8236
98.5023	13.2045	98.5023	0.45774	98.5023	12.7468
98.5023	13.125	98.5023	0.45498	98.5023	12.67
98.5023	13.0455	98.5023	0.45223	98.5023	12.5933
98.5023	12.9659	98.5023	0.44947	98.5023	12.5164
98.5023	12.8864	98.5023	0.44671	98.5023	12.4397
98.5023	12.8068	98.5023	0.44395	98.5023	12.3628
98.629	12.9659	98.629	0.24431	98.629	12.7216
98.629	12.8864	98.629	0.24281	98.629	12.6436
98.629	12.8068	98.629	0.24131	98.629	12.5655
98.629	12.7273	98.629	0.23981	98.629	12.4875
98.629	12.6477	98.629	0.23831	98.629	12.4094
98.7558	13.2045	98.7558	0.1873	98.7558	13.0172
98.7558	13.125	98.7558	0.18617	98.7558	12.9388
98.7558	13.0455	98.7558	0.18504	98.7558	12.8605
98.7558	12.9659	98.7558	0.18391	98.7558	12.782
98.7558	12.8864	98.7558	0.18279	98.7558	12.7036
98.7558	12.8068	98.7558	0.18166	98.7558	12.6251
98.8825	13.2841	98.8825	0.1266	98.8825	13.1575
98.8825	13.2045	98.8825	0.12584	98.8825	13.0787
99.0092	13.7614	99.0092	0.0671	99.0092	13.6943
99.0092	13.6818	99.0092	0.06671	99.0092	13.6151
99.0092	13.6023	99.0092	0.06633	99.0092	13.536
99.0092	13.5227	99.0092	0.06594	99.0092	13.4568
99.0092	13.4432	99.0092	0.06555	99.0092	13.3776
99.0092	13.3636	99.0092	0.06516	99.0092	13.2984
99.1359	14	99.1359	0.00311	99.1359	13.9969
99.1359	13.9205	99.1359	0.00309	99.1359	13.9174
99.1359	13.8409	99.1359	0.00307	99.1359	13.8378
99.1359	13.7614	99.1359	0.00305	99.1359	13.7584
99.1359	13.6818	99.1359	0.00304	99.1359	13.6788
99.2627	14	99.2627	0	99.2627	14
99.2627	13.9205	99.2627	0	99.2627	13.9205
99.3894	13.9205	99.3894	0	99.3894	13.9205
99.3894	13.8409	99.3894	0	99.3894	13.8409
99.3894	13.7614	99.3894	0	99.3894	13.7614
99.5161	13.7614	99.5161	0	99.5161	13.7614
99.5161	13.6818	99.5161	0	99.5161	13.6818
99.5161	13.6023	99.5161	0	99.5161	13.6023
99.5161	13.5227	99.5161	0	99.5161	13.5227
99.5161	13.4432	99.5161	0	99.5161	13.4432
99.5161	13.3636	99.5161	0	99.5161	13.3636
99.5161	13.2841	99.5161	0	99.5161	13.2841
99.5161	13.2045	99.5161	0	99.5161	13.2045
99.6429	13.2045	99.6429	0	99.6429	13.2045
99.6429	13.125	99.6429	0	99.6429	13.125
99.6429	13.0455	99.6429	0	99.6429	13.0455
99.6429	12.9659	99.6429	0	99.6429	12.9659
99.6429	12.8864	99.6429	0	99.6429	12.8864
99.6429	12.8068	99.6429	0	99.6429	12.8068
99.6429	12.7273	99.6429	0	99.6429	12.7273
99.6429	12.6477	99.6429	0	99.6429	12.6477
99.6429	11.2159	99.6429	0	99.6429	11.2159
99.7696	12.7273	99.7696	0	99.7696	12.7273
99.7696	12.6477	99.7696	0	99.7696	12.6477
99.7696	12.5682	99.7696	0	99.7696	12.5682
99.7696	12.4886	99.7696	0	99.7696	12.4886
99.7696	12.4091	99.7696	0	99.7696	12.4091
99.7696	12.3295	99.7696	0	99.7696	12.3295
99.7696	12.25	99.7696	0	99.7696	12.25
99.7696	12.1705	99.7696	0	99.7696	12.1705
99.7696	12.0909	99.7696	0	99.7696	12.0909
99.7696	12.0114	99.7696	0	99.7696	12.0114
99.7696	11.9318	99.7696	0	99.7696	11.9318
99.7696	11.8523	99.7696	0	99.7696	11.8523
99.7696	11.7727	99.7696	0	99.7696	11.7727
99.7696	11.6932	99.7696	0	99.7696	11.6932
99.7696	11.6136	99.7696	0	99.7696	11.6136
99.7696	11.5341	99.7696	0	99.7696	11.5341
99.7696	11.4545	99.7696	0	99.7696	11.4545
99.7696	11.375	99.7696	0	99.7696	11.375
99.7696	11.2955	99.7696	0	99.7696	11.2955
99.7696	11.2159	99.7696	0	99.7696	11.2159
99.7696	11.1364	99.7696	0	99.7696	11.1364
99.7696	11.0568	99.7696	0	99.7696	11.0568
99.7696	10.9773	99.7696	0	99.7696	10.9773
99.7696	10.8977	99.7696	0	99.7696	10.8977
99.7696	10.8182	99.7696	0	99.7696	10.8182
99.7696	10.7386	99.7696	0	99.7696	10.7386
99.8963	10.8182	99.8963	0	99.8963	10.8182
99.8963	10.7386	99.8963	0	99.8963	10.7386
99.8963	10.6591	99.8963	0	99.8963	10.6591
99.8963	10.5795	99.8963	0	99.8963	10.5795
99.8963	10.5	99.8963	0	99.8963	10.5
99.8963	10.4205	99.8963	0	99.8963	10.4205
100.023	11.2159	100.023	0	100.023	11.2159
100.023	11.1364	100.023	0	100.023	11.1364
100.023	11.0568	100.023	0	100.023	11.0568
100.023	10.9773	100.023	0	100.023	10.9773
100.023	10.8977	100.023	0	100.023	10.8977
100.023	10.8182	100.023	0	100.023	10.8182
100.023	10.7386	100.023	0	100.023	10.7386
100.023	10.6591	100.023	0	100.023	10.6591
100.023	10.5795	100.023	0	100.023	10.5795
100.023	10.5	100.023	0	100.023	10.5
100.023	10.4205	100.023	0	100.023	10.4205
100.15	11.7727	100.15	0	100.15	11.7727
100.15	11.6932	100.15	0	100.15	11.6932
100.15	11.6136	100.15	0	100.15	11.6136
100.15	11.5341	100.15	0	100.15	11.5341
100.15	11.4545	100.15	0	100.15	11.4545
100.15	11.375	100.15	0	100.15	11.375
100.15	11.2955	100.15	0	100.15	11.2955
100.15	11.2159	100.15	0	100.15	11.2159
100.15	11.1364	100.15	0	100.15	11.1364
100.276	11.7727	100.276	0	100.276	11.7727
100.276	11.6932	100.276	0	100.276	11.6932
100.276	11.6136	100.276	0	100.276	11.6136
100.276	11.5341	100.276	0	100.276	11.5341
100.276	11.4545	100.276	0	100.276	11.4545
100.276	11.375	100.276	0	100.276	11.375
100.276	11.2955	100.276	0	100.276	11.2955
100.276	11.2159	100.276	0	100.276	11.2159
100.276	11.1364	100.276	0	100.276	11.1364
100.276	11.0568	100.276	0	100.276	11.0568
100.276	10.9773	100.276	0	100.276	10.9773
100.276	10.8977	100.276	0	100.276	10.8977
100.276	10.8182	100.276	0	100.276	10.8182
100.276	10.7386	100.276	0	100.276	10.7386
100.276	10.6591	100.276	0	100.276	10.6591
100.276	10.5795	100.276	0	100.276	10.5795
100.276	10.5	100.276	0	100.276	10.5
100.403	10.6591	100.403	0	100.403	10.6591
100.403	10.5795	100.403	0	100.403	10.5795
100.403	10.5	100.403	0	100.403	10.5
100.403	10.4205	100.403	0	100.403	10.4205
100.403	10.3409	100.403	0	100.403	10.3409
100.403	10.2614	100.403	0	100.403	10.2614
100.403	10.1818	100.403	0	100.403	10.1818
100.403	10.1023	100.403	0	100.403	10.1023
100.403	10.0227	100.403	0	100.403	10.0227
100.403	9.94318	100.403	0	100.403	9.94318
100.403	9.86364	100.403	0	100.403	9.86364
100.403	9.78409	100.403	0	100.403	9.78409
100.53	10.1818	100.53	0	100.53	10.1818
100.53	10.1023	100.53	0	100.53	10.1023
100.53	10.0227	100.53	0	100.53	10.0227
100.53	9.94318	100.53	0	100.53	9.94318
100.53	9.86364	100.53	0	100.53	9.86364
100.53	9.78409	100.53	0	100.53	9.78409
100.53	9.70455	100.53	0	100.53	9.70455
100.53	9.625	100.53	0	100.53	9.625
100.53	9.54545	100.53	0	100.53	9.54545
100.53	9.46591	100.53	0	100.53	9.46591
100.53	9.38636	100.53	0	100.53	9.38636
100.53	9.30682	100.53	0	100.53	9.30682
100.53	9.22727	100.53	0	100.53	9.22727
100.53	9.14773	100.53	0	100.53	9.14773
100.53	9.06818	100.53	0	100.53	9.06818
100.53	8.98864	100.53	0	100.53	8.98864
100.53	8.90909	100.53	0	100.53	8.90909
100.53	8.82955	100.53	0	100.53	8.82955
100.53	8.75	100.53	0	100.53	8.75
100.53	8.67045	100.53	0	100.53	8.67045
100.53	8.59091	100.53	0	100.53	8.59091
100.53	8.51136	100.53	0	100.53	8.51136
100.53	8.43182	100.53	0	100.53	8.43182
100.657	8.43182	100.657	0	100.657	8.43182
100.657	8.35227	100.657	0	100.657	8.35227
100.657	8.27273	100.657	0	100.657	8.27273
100.657	8.19318	100.657	0	100.657	8.19318
100.657	8.11364	100.657	0	100.657	8.11364
100.783	9.38636	100.783	0	100.783	9.38636
100.783	9.30682	100.783	0	100.783	9.30682
100.783	9.22727	100.783	0	100.783	9.22727
100.783	9.14773	100.783	0	100.783	9.14773
100.783	9.06818	100.783	0	100.783	9.06818
100.783	8.98864	100.783	0	100.783	8.98864
100.783	8.90909	100.783	0	100.783	8.90909
100.783	8.82955	100.783	0	100.783	8.82955
100.783	8.75	100.783	0	100.783	8.75
100.783	8.67045	100.783	0	100.783	8.67045
100.783	8.59091	100.783	0	100.783	8.59091
100.783	8.51136	100.783	0	100.783	8.51136
100.783	8.43182	100.783	0	100.783	8.43182
100.783	8.35227	100.783	0	100.783	8.35227
100.783	8.27273	100.783	0	100.783	8.27273
100.783	8.19318	100.783	0	100.783	8.19318
100.783	8.11364	100.783	0	100.783	8.11364
100.91	11.6932	100.91	0	100.91	11.6932
100.91	11.6136	100.91	0	100.91	11.6136
100.91	11.5341	100.91	0	100.91	11.5341
100.91	11.4545	100.91	0	100.91	11.4545
100.91	11.375	100.91	0	100.91	11.375
100.91	11.2955	100.91	0	100.91	11.2955
100.91	11.2159	100.91	0	100.91	11.2159
100.91	11.1364	100.91	0	100.91	11.1364
100.91	11.0568	100.91	0	100.91	11.0568
100.91	10.9773	100.91	0	100.91	10.9773
100.91	10.8977	100.91	0	100.91	10.8977
100.91	10.8182	100.91	0	100.91	10.8182
100.91	10.7386	100.91	0	100.91	10.7386
100.91	10.6591	100.91	0	100.91	10.6591
100.91	10.5795	100.91	0	100.91	10.5795
100.91	10.5	100.91	0	100.91	10.5
100.91	10.4205	100.91	0	100.91	10.4205
100.91	10.3409	100.91	0	100.91	10.3409
100.91	10.2614	100.91	0	100.91	10.2614
100.91	10.1818	100.91	0	100.91	10.1818
100.91	10.1023	100.91	0	100.91	10.1023
100.91	10.0227	100.91	0	100.91	10.0227
100.91	9.94318	100.91	0	100.91	9.94318
100.91	9.86364	100.91	0	100.91	9.86364
100.91	9.78409	100.91	0	100.91	9.78409
100.91	9.70455	100.91	0	100.91	9.70455
100.91	9.625	100.91	0	100.91	9.625
100.91	9.54545	100.91	0	100.91	9.54545
100.91	9.46591	100.91	0	100.91	9.46591
100.91	9.38636	100.91	0	100.91	9.38636
100.91	9.14773	100.91	0	100.91	9.14773
101.037	14.7159	101.037	0	101.037	14.7159
101.037	14.6364	101.037	0	101.037	14.6364
101.037	14.5568	101.037	0	101.037	14.5568
101.037	14.4773	101.037	0	101.037	14.4773
101.037	14.3977	101.037	0	101.037	14.3977
101.037	14.3182	101.037	0	101.037	14.3182
101.037	14.2386	101.037	0	101.037	14.2386
101.037	14.1591	101.037	0	101.037	14.1591
101.037	14.0795	101.037	0	101.037	14.0795
101.037	14	101.037	0	101.037	14
101.037	13.9205	101.037	0	101.037	13.9205
101.037	13.8409	101.037	0	101.037	13.8409
101.037	13.7614	101.037	0	101.037	13.7614
101.037	13.6818	101.037	0	101.037	13.6818
101.037	13.6023	101.037	0	101.037	13.6023
101.037	13.5227	101.037	0	101.037	13.5227
101.037	13.4432	101.037	0	101.037	13.4432
101.037	13.3636	101.037	0	101.037	13.3636
101.037	13.2841	101.037	0	101.037	13.2841
101.037	13.2045	101.037	0	101.037	13.2045
101.037	13.125	101.037	0	101.037	13.125
101.037	13.0455	101.037	0	101.037	13.0455
101.037	12.9659	101.037	0	101.037	12.9659
101.037	12.8864	101.037	0	101.037	12.8864
101.037	12.8068	101.037	0	101.037	12.8068
101.037	12.7273	101.037	0	101.037	12.7273
101.037	12.6477	101.037	0	101.037	12.6477
101.037	12.5682	101.037	0	101.037	12.5682
101.037	12.4886	101.037	0	101.037	12.4886
101.037	12.4091	101.037	0	101.037	12.4091
101.037	12.3295	101.037	0	101.037	12.3295
101.037	12.25	101.037	0	101.037	12.25
101.037	12.1705	101.037	0	101.037	12.1705
101.037	12.0909	101.037	0	101.037	12.0909
101.037	12.0114	101.037	0	101.037	12.0114
101.037	11.9318	101.037	0	101.037	11.9318
101.037	11.8523	101.037	0	101.037	11.8523
101.037	11.7727	101.037	0	101.037	11.7727
101.037	11.6932	101.037	0	101.037	11.6932
101.164	16.0682	101.164	0	101.164	16.0682
101.164	15.9886	101.164	0	101.164	15.9886
101.164	15.9091	101.164	0	101.164	15.9091
101.164	15.8295	101.164	0	101.164	15.8295
101.164	15.75	101.164	0	101.164	15.75
101.164	15.6705	101.164	0	101.164	15.6705
101.164	15.5909	101.164	0	101.164	15.5909
101.164	15.5114	101.164	0	101.164	15.5114
101.164	15.4318	101.164	0	101.164	15.4318
101.164	15.3523	101.164	0	101.164	15.3523
101.164	15.2727	101.164	0	101.164	15.2727
101.164	15.1932	101.164	0	101.164	15.1932
101.164	15.1136	101.164	0	101.164	15.1136
101.164	15.0341	101.164	0	101.164	15.0341
101.164	14.9545	101.164	0	101.164	14.9545
101.164	14.875	101.164	0	101.164	14.875
101.164	14.7955	101.164	0	101.164	14.7955
101.164	14.7159	101.164	0	101.164	14.7159
101.164	14.6364	101.164	0	101.164	14.6364
101.164	14.5568	101.164	0	101.164	14.5568
101.164	14.4773	101.164	0	101.164	14.4773
101.164	14.3977	101.164	0	101.164	14.3977
101.164	14.3182	101.164	0	101.164	14.3182
101.164	14.2386	101.164	0	101.164	14.2386
101.164	14.1591	101.164	0	101.164	14.1591
101.164	14.0795	101.164	0	101.164	14.0795
101.164	14	101.164	0	101.164	14
101.164	13.9205	101.164	0	101.164	13.9205
101.164	13.8409	101.164	0	101.164	13.8409
101.164	13.7614	101.164	0	101.164	13.7614
101.164	13.6818	101.164	0	101.164	13.6818
101.164	13.6023	101.164	0	101.164	13.6023
101.164	13.5227	101.164	0	101.164	13.5227
101.164	13.4432	101.164	0	101.164	13.4432
101.164	13.3636	101.164	0	101.164	13.3636
101.164	13.2045	101.164	0	101.164	13.2045
101.29	16.3864	101.29	0	101.29	16.3864
101.29	16.3068	101.29	0	101.29	16.3068
101.29	16.2273	101.29	0	101.29	16.2273
101.29	16.1477	101.29	0	101.29	16.1477
101.29	16.0682	101.29	0	101.29	16.0682
101.29	15.9886	101.29	0	101.29	15.9886
101.29	15.9091	101.29	0	101.29	15.9091
101.29	15.8295	101.29	0	101.29	15.8295
101.29	15.75	101.29	0	101.29	15.75
101.29	15.6705	101.29	0	101.29	15.6705
101.29	15.5909	101.29	0	101.29	15.5909
101.29	15.5114	101.29	0	101.29	15.5114
101.29	15.4318	101.29	0	101.29	15.4318
101.29	15.3523	101.29	0	101.29	15.3523
101.29	15.2727	101.29	0	101.29	15.2727
101.29	15.1932	101.29	0	101.29	15.1932
101.29	15.1136	101.29	0	101.29	15.1136
101.29	15.0341	101.29	0	101.29	15.0341
101.29	14.9545	101.29	0	101.29	14.9545
101.29	14.875	101.29	0	101.29	14.875
101.29	14.7955	101.29	0	101.29	14.7955
101.29	14.7159	101.29	0	101.29	14.7159
101.29	14.6364	101.29	0	101.29	14.6364
101.29	14.5568	101.29	0	101.29	14.5568
101.29	14.4773	101.29	0	101.29	14.4773
101.29	14.3977	101.29	0	101.29	14.3977
101.29	14.3182	101.29	0	101.29	14.3182
101.29	14.2386	101.29	0	101.29	14.2386
101.29	14.1591	101.29	0	101.29	14.1591
101.29	14.0795	101.29	0	101.29	14.0795
101.29	14	101.29	0	101.29	14
101.29	13.9205	101.29	0	101.29	13.9205
101.29	13.8409	101.29	0	101.29	13.8409
101.29	13.7614	101.29	0	101.29	13.7614
101.29	13.6818	101.29	0	101.29	13.6818
101.29	13.6023	101.29	0	101.29	13.6023
101.29	13.5227	101.29	0	101.29	13.5227
101.29	13.4432	101.29	0	101.29	13.4432
101.29	13.3636	101.29	0	101.29	13.3636
101.29	13.2841	101.29	0	101.29	13.2841
101.29	13.2045	101.29	0	101.29	13.2045
101.29	13.125	101.29	0	101.29	13.125
101.29	13.0455	101.29	0	101.29	13.0455
101.29	12.9659	101.29	0	101.29	12.9659
101.29	12.8864	101.29	0	101.29	12.8864
101.29	12.8068	101.29	0	101.29	12.8068
101.29	12.7273	101.29	0	101.29	12.7273
101.29	12.6477	101.29	0	101.29	12.6477
101.29	12.5682	101.29	0	101.29	12.5682
101.29	12.4886	101.29	0	101.29	12.4886
101.29	12.4091	101.29	0	101.29	12.4091
101.29	12.3295	101.29	0	101.29	12.3295
101.29	12.25	101.29	0	101.29	12.25
101.29	12.1705	101.29	0	101.29	12.1705
101.29	12.0909	101.29	0	101.29	12.0909
101.29	12.0114	101.29	0	101.29	12.0114
101.29	11.9318	101.29	0	101.29	11.9318
101.29	11.8523	101.29	0	101.29	11.8523
101.29	11.7727	101.29	0	101.29	11.7727
101.29	11.6932	101.29	0	101.29	11.6932
101.29	11.6136	101.29	0	101.29	11.6136
101.29	11.5341	101.29	0	101.29	11.5341
101.29	11.4545	101.29	0	101.29	11.4545
101.29	11.375	101.29	0	101.29	11.375
101.29	11.2955	101.29	0	101.29	11.2955
101.29	11.2159	101.29	0	101.29	11.2159
101.29	11.1364	101.29	0	101.29	11.1364
101.417	12.25	101.417	0	101.417	12.25
101.417	12.1705	101.417	0	101.417	12.1705
101.417	12.0909	101.417	0	101.417	12.0909
101.417	12.0114	101.417	0	101.417	12.0114
101.417	11.9318	101.417	0	101.417	11.9318
101.417	11.8523	101.417	0	101.417	11.8523
101.417	11.7727	101.417	0	101.417	11.7727
101.417	11.6932	101.417	0	101.417	11.6932
101.417	11.6136	101.417	0	101.417	11.6136
101.417	11.5341	101.417	0	101.417	11.5341
101.417	11.4545	101.417	0	101.417	11.4545
101.417	11.375	101.417	0	101.417	11.375
101.417	11.2955	101.417	0	101.417	11.2955
101.417	11.2159	101.417	0	101.417	11.2159
101.417	11.1364	101.417	0	101.417	11.1364
101.417	11.0568	101.417	0	101.417	11.0568
101.417	10.9773	101.417	0	101.417	10.9773
101.417	10.8977	101.417	0	101.417	10.8977
101.417	10.8182	101.417	0	101.417	10.8182
101.417	10.7386	101.417	0	101.417	10.7386
101.417	10.6591	101.417	0	101.417	10.6591
101.417	10.5795	101.417	0	101.417	10.5795
101.417	10.5	101.417	0	101.417	10.5
101.417	10.4205	101.417	0	101.417	10.4205
101.417	10.3409	101.417	0	101.417	10.3409
101.417	10.2614	101.417	0	101.417	10.2614
101.417	10.1818	101.417	0	101.417	10.1818
101.417	10.1023	101.417	0	101.417	10.1023
101.417	10.0227	101.417	0	101.417	10.0227
101.417	9.94318	101.417	0	101.417	9.94318
101.417	9.86364	101.417	0	101.417	9.86364
101.417	9.78409	101.417	0	101.417	9.78409
101.417	9.70455	101.417	0	101.417	9.70455
101.417	9.625	101.417	0	101.417	9.625
101.417	9.54545	101.417	0	101.417	9.54545
101.544	10.2614	101.544	0	101.544	10.2614
101.544	10.1818	101.544	0	101.544	10.1818
101.544	10.1023	101.544	0	101.544	10.1023
101.544	10.0227	101.544	0	101.544	10.0227
101.544	9.94318	101.544	0	101.544	9.94318
101.544	9.86364	101.544	0	101.544	9.86364
101.544	9.78409	101.544	0	101.544	9.78409
101.544	9.70455	101.544	0	101.544	9.70455
101.544	9.625	101.544	0	101.544	9.625
101.544	9.54545	101.544	0	101.544	9.54545
101.544	9.46591	101.544	0	101.544	9.46591
101.544	9.38636	101.544	0	101.544	9.38636
101.544	9.30682	101.544	0	101.544	9.30682
101.544	9.22727	101.544	0	101.544	9.22727
101.544	9.14773	101.544	0	101.544	9.14773
101.544	9.06818	101.544	0	101.544	9.06818
101.544	8.98864	101.544	0	101.544	8.98864
101.544	8.90909	101.544	0	101.544	8.90909
101.544	8.82955	101.544	0	101.544	8.82955
101.544	8.75	101.544	0	101.544	8.75
101.544	8.67045	101.544	0	101.544	8.67045
101.544	8.59091	101.544	0	101.544	8.59091
101.544	8.51136	101.544	0	101.544	8.51136
101.544	8.43182	101.544	0	101.544	8.43182
101.544	8.35227	101.544	0	101.544	8.35227
101.671	8.51136	101.671	0	101.671	8.51136
101.671	8.43182	101.671	0	101.671	8.43182
101.671	8.35227	101.671	0	101.671	8.35227
101.797	8.82955	101.797	0	101.797	8.82955
101.797	8.75	101.797	0	101.797	8.75
101.797	8.67045	101.797	0	101.797	8.67045
101.797	8.59091	101.797	0	101.797	8.59091
101.797	8.51136	101.797	0	101.797	8.51136
101.924	9.30682	101.924	0	101.924	9.30682
101.924	9.22727	101.924	0	101.924	9.22727
101.924	9.14773	101.924	0	101.924	9.14773
101.924	9.06818	101.924	0	101.924	9.06818
101.924	8.98864	101.924	0	101.924	8.98864
101.924	8.90909	101.924	0	101.924	8.90909
101.924	8.82955	101.924	0	101.924	8.82955
102.051	10.1023	102.051	0	102.051	10.1023
102.051	10.0227	102.051	0	102.051	10.0227
102.051	9.94318	102.051	0	102.051	9.94318
102.051	9.86364	102.051	0	102.051	9.86364
102.051	9.78409	102.051	0	102.051	9.78409
102.051	9.70455	102.051	0	102.051	9.70455
102.051	9.625	102.051	0	102.051	9.625
102.051	9.54545	102.051	0	102.051	9.54545
102.051	9.46591	102.051	0	102.051	9.46591
102.051	9.38636	102.051	0	102.051	9.38636
102.051	9.30682	102.051	0	102.051	9.30682
102.051	9.22727	102.051	0	102.051	9.22727
102.177	11.6932	102.177	0	102.177	11.6932
102.177	11.6136	102.177	0	102.177	11.6136
102.177	11.5341	102.177	0	102.177	11.5341
102.177	11.4545	102.177	0	102.177	11.4545
102.177	11.375	102.177	0	102.177	11.375
102.177	11.2955	102.177	0	102.177	11.2955
102.177	11.2159	102.177	0	102.177	11.2159
102.177	11.1364	102.177	0	102.177	11.1364
102.177	11.0568	102.177	0	102.177	11.0568
102.177	10.9773	102.177	0	102.177	10.9773
102.177	10.8977	102.177	0	102.177	10.8977
102.177	10.8182	102.177	0	102.177	10.8182
102.177	10.7386	102.177	0	102.177	10.7386
102.177	10.6591	102.177	0	102.177	10.6591
102.177	10.5795	102.177	0	102.177	10.5795
102.177	10.5	102.177	0	102.177	10.5
102.177	10.4205	102.177	0	102.177	10.4205
102.177	10.3409	102.177	0	102.177	10.3409
102.177	10.2614	102.177	0	102.177	10.2614
102.177	10.1818	102.177	0	102.177	10.1818
102.177	10.1023	102.177	0	102.177	10.1023
102.177	10.0227	102.177	0	102.177	10.0227
102.304	14.3182	102.304	0	102.304	14.3182
102.304	14.2386	102.304	0	102.304	14.2386
102.304	14.1591	102.304	0	102.304	14.1591
102.304	14.0795	102.304	0	102.304	14.0795
102.304	14	102.304	0	102.304	14
102.304	13.9205	102.304	0	102.304	13.9205
102.304	13.8409	102.304	0	102.304	13.8409
102.304	13.7614	102.304	0	102.304	13.7614
102.304	13.6818	102.304	0	102.304	13.6818
102.304	13.6023	102.304	0	102.304	13.6023
102.304	13.5227	102.304	0	102.304	13.5227
102.304	13.4432	102.304	0	102.304	13.4432
102.304	13.3636	102.304	0	102.304	13.3636
102.304	13.2841	102.304	0	102.304	13.2841
102.304	13.2045	102.304	0	102.304	13.2045
102.304	13.125	102.304	0	102.304	13.125
102.304	13.0455	102.304	0	102.304	13.0455
102.304	12.9659	102.304	0	102.304	12.9659
102.304	12.8864	102.304	0	102.304	12.8864
102.304	12.8068	102.304	0	102.304	12.8068
102.304	12.7273	102.304	0	102.304	12.7273
102.304	12.6477	102.304	0	102.304	12.6477
102.304	12.5682	102.304	0	102.304	12.5682
102.304	12.4886	102.304	0	102.304	12.4886
102.304	12.4091	102.304	0	102.304	12.4091
102.304	12.3295	102.304	0	102.304	12.3295
102.304	12.25	102.304	0	102.304	12.25
102.304	12.1705	102.304	0	102.304	12.1705
102.304	12.0909	102.304	0	102.304	12.0909
102.304	12.0114	102.304	0	102.304	12.0114
102.304	11.9318	102.304	0	102.304	11.9318
102.304	11.8523	102.304	0	102.304	11.8523
102.304	11.7727	102.304	0	102.304	11.7727
102.304	11.6932	102.304	0	102.304	11.6932
102.304	11.6136	102.304	0	102.304	11.6136
102.304	11.5341	102.304	0	102.304	11.5341
102.304	11.4545	102.304	0	102.304	11.4545
102.304	11.375	102.304	0	102.304	11.375
102.304	11.2955	102.304	0	102.304	11.2955
102.304	11.2159	102.304	0	102.304	11.2159
102.431	18.4545	102.431	0	102.431	18.4545
102.431	18.0568	102.431	0	102.431	18.0568
102.431	17.9773	102.431	0	102.431	17.9773
102.431	17.8977	102.431	0	102.431	17.8977
102.431	17.8182	102.431	0	102.431	17.8182
102.431	17.7386	102.431	0	102.431	17.7386
102.431	17.6591	102.431	0	102.431	17.6591
102.431	17.5795	102.431	0	102.431	17.5795
102.431	17.5	102.431	0	102.431	17.5
102.431	17.4205	102.431	0	102.431	17.4205
102.431	17.3409	102.431	0	102.431	17.3409
102.431	17.2614	102.431	0	102.431	17.2614
102.431	17.1818	102.431	0	102.431	17.1818
102.431	17.1023	102.431	0	102.431	17.1023
102.431	17.0227	102.431	0	102.431	17.0227
102.431	16.9432	102.431	0	102.431	16.9432
102.431	16.8636	102.431	0	102.431	16.8636
102.431	16.7841	102.431	0	102.431	16.7841
102.431	16.7045	102.431	0	102.431	16.7045
102.431	16.625	102.431	0	102.431	16.625
102.431	16.5455	102.431	0	102.431	16.5455
102.431	16.4659	102.431	0	102.431	16.4659
102.431	16.3864	102.431	0	102.431	16.3864
102.431	16.3068	102.431	0	102.431	16.3068
102.431	16.2273	102.431	0	102.431	16.2273
102.431	16.1477	102.431	0	102.431	16.1477
102.431	16.0682	102.431	0	102.431	16.0682
102.431	15.9886	102.431	0	102.431	15.9886
102.431	15.9091	102.431	0	102.431	15.9091
102.431	15.8295	102.431	0	102.431	15.8295
102.431	15.75	102.431	0	102.431	15.75
102.431	15.6705	102.431	0	102.431	15.6705
102.431	15.5909	102.431	0	102.431	15.5909
102.431	15.5114	102.431	0	102.431	15.5114
102.431	15.4318	102.431	0	102.431	15.4318
102.431	15.3523	102.431	0	102.431	15.3523
102.431	15.2727	102.431	0	102.431	15.2727
102.431	15.1932	102.431	0	102.431	15.1932
102.431	15.1136	102.431	0	102.431	15.1136
102.431	15.0341	102.431	0	102.431	15.0341
102.431	14.9545	102.431	0	102.431	14.9545
102.431	14.875	102.431	0	102.431	14.875
102.431	14.7955	102.431	0	102.431	14.7955
102.431	14.7159	102.431	0	102.431	14.7159
102.431	14.6364	102.431	0	102.431	14.6364
102.431	14.5568	102.431	0	102.431	14.5568
102.431	14.4773	102.431	0	102.431	14.4773
102.431	14.3977	102.431	0	102.431	14.3977
102.431	14.3182	102.431	0	102.431	14.3182
102.431	14.2386	102.431	0	102.431	14.2386
102.558	19.8864	102.558	0	102.558	19.8864
102.558	19.8068	102.558	0	102.558	19.8068
102.558	19.7273	102.558	0	102.558	19.7273
102.558	19.6477	102.558	0	102.558	19.6477
102.558	19.5682	102.558	0	102.558	19.5682
102.558	19.4886	102.558	0	102.558	19.4886
102.558	19.4091	102.558	0	102.558	19.4091
102.558	19.3295	102.558	0	102.558	19.3295
102.558	19.25	102.558	0	102.558	19.25
102.558	19.1705	102.558	0	102.558	19.1705
102.558	19.0909	102.558	0	102.558	19.0909
102.558	19.0114	102.558	0	102.558	19.0114
102.558	18.9318	102.558	0	102.558	18.9318
102.558	18.8523	102.558	0	102.558	18.8523
102.558	18.7727	102.558	0	102.558	18.7727
102.558	18.6932	102.558	0	102.558	18.6932
102.558	18.6136	102.558	0	102.558	18.6136
102.558	18.5341	102.558	0	102.558	18.5341
102.558	18.4545	102.558	0	102.558	18.4545
102.558	18.375	102.558	0	102.558	18.375
102.558	18.2955	102.558	0	102.558	18.2955
102.558	18.2159	102.558	0	102.558	18.2159
102.558	18.1364	102.558	0	102.558	18.1364
102.558	18.0568	102.558	0	102.558	18.0568
102.558	17.9773	102.558	0	102.558	17.9773
102.558	17.8182	102.558	0	102.558	17.8182
102.558	17.7386	102.558	0	102.558	17.7386
102.558	17.6591	102.558	0	102.558	17.6591
102.558	17.5795	102.558	0	102.558	17.5795
102.684	22.0341	102.684	0	102.684	22.0341
102.684	21.9545	102.684	0	102.684	21.9545
102.684	21.875	102.684	0	102.684	21.875
102.684	21.7955	102.684	0	102.684	21.7955
102.684	21.7159	102.684	0	102.684	21.7159
102.684	21.6364	102.684	0	102.684	21.6364
102.684	21.5568	102.684	0	102.684	21.5568
102.684	21.4773	102.684	0	102.684	21.4773
102.684	21.3977	102.684	0	102.684	21.3977
102.684	21.3182	102.684	0	102.684	21.3182
102.684	21.2386	102.684	0	102.684	21.2386
102.684	21.1591	102.684	0	102.684	21.1591
102.684	21.0795	102.684	0	102.684	21.0795
102.684	21	102.684	0	102.684	21
102.684	20.9205	102.684	0	102.684	20.9205
102.684	20.8409	102.684	0	102.684	20.8409
102.684	20.7614	102.684	0	102.684	20.7614
102.684	20.6818	102.684	0	102.684	20.6818
102.684	20.6023	102.684	0	102.684	20.6023
102.684	20.5227	102.684	0	102.684	20.5227
102.684	20.4432	102.684	0	102.684	20.4432
102.684	20.3636	102.684	0	102.684	20.3636
102.684	20.2841	102.684	0	102.684	20.2841
102.684	20.2045	102.684	0	102.684	20.2045
102.684	20.125	102.684	0	102.684	20.125
102.684	20.0455	102.684	0	102.684	20.0455
102.684	19.9659	102.684	0	102.684	19.9659
102.684	19.8864	102.684	0	102.684	19.8864
102.684	19.8068	102.684	0	102.684	19.8068
102.684	19.7273	102.684	0	102.684	19.7273
102.684	19.6477	102.684	0	102.684	19.6477
102.684	19.5682	102.684	0	102.684	19.5682
102.684	19.4886	102.684	0	102.684	19.4886
102.684	19.4091	102.684	0	102.684	19.4091
102.684	19.3295	102.684	0	102.684	19.3295
102.684	19.25	102.684	0	102.684	19.25
102.684	19.1705	102.684	0	102.684	19.1705
102.684	19.0909	102.684	0	102.684	19.0909
102.684	19.0114	102.684	0	102.684	19.0114
102.684	18.9318	102.684	0	102.684	18.9318
102.684	18.8523	102.684	0	102.684	18.8523
102.684	18.7727	102.684	0	102.684	18.7727
102.684	18.6932	102.684	0	102.684	18.6932
102.684	18.6136	102.684	0	102.684	18.6136
102.684	18.5341	102.684	0	102.684	18.5341
102.684	18.4545	102.684	0	102.684	18.4545
102.684	18.375	102.684	0	102.684	18.375
102.684	18.2955	102.684	0	102.684	18.2955
102.684	18.2159	102.684	0	102.684	18.2159
102.684	18.1364	102.684	0	102.684	18.1364
102.684	18.0568	102.684	0	102.684	18.0568
102.684	17.9773	102.684	0	102.684	17.9773
102.684	17.8977	102.684	0	102.684	17.8977
102.684	17.8182	102.684	0	102.684	17.8182
102.684	17.7386	102.684	0	102.684	17.7386
102.684	17.6591	102.684	0	102.684	17.6591
102.684	17.5795	102.684	0	102.684	17.5795
102.684	17.5	102.684	0	102.684	17.5
102.684	17.4205	102.684	0	102.684	17.4205
102.684	17.3409	102.684	0	102.684	17.3409
102.684	17.2614	102.684	0	102.684	17.2614
102.684	17.1818	102.684	0	102.684	17.1818
102.684	17.1023	102.684	0	102.684	17.1023
102.684	17.0227	102.684	0	102.684	17.0227
102.684	16.9432	102.684	0	102.684	16.9432
102.684	16.8636	102.684	0	102.684	16.8636
102.684	16.7841	102.684	0	102.684	16.7841
102.684	16.7045	102.684	0	102.684	16.7045
102.684	16.625	102.684	0	102.684	16.625
102.684	16.5455	102.684	0	102.684	16.5455
102.684	16.4659	102.684	0	102.684	16.4659
102.684	16.3864	102.684	0	102.684	16.3864
102.684	16.3068	102.684	0	102.684	16.3068
102.684	16.2273	102.684	0	102.684	16.2273
102.684	16.1477	102.684	0	102.684	16.1477
102.684	16.0682	102.684	0	102.684	16.0682
102.684	15.9886	102.684	0	102.684	15.9886
102.684	15.9091	102.684	0	102.684	15.9091
102.684	15.8295	102.684	0	102.684	15.8295
102.684	15.75	102.684	0	102.684	15.75
102.684	15.6705	102.684	0	102.684	15.6705
102.684	15.5909	102.684	0	102.684	15.5909
102.684	15.5114	102.684	0	102.684	15.5114
102.684	15.4318	102.684	0	102.684	15.4318
102.684	15.3523	102.684	0	102.684	15.3523
102.684	15.2727	102.684	0	102.684	15.2727
102.684	15.1932	102.684	0	102.684	15.1932
102.684	15.1136	102.684	0	102.684	15.1136
102.684	15.0341	102.684	0	102.684	15.0341
102.684	14.9545	102.684	0	102.684	14.9545
102.684	14.875	102.684	0	102.684	14.875
102.684	14.7955	102.684	0	102.684	14.7955
102.684	14.7159	102.684	0	102.684	14.7159
102.684	14.6364	102.684	0	102.684	14.6364
102.684	14.5568	102.684	0	102.684	14.5568
102.684	14.4773	102.684	0	102.684	14.4773
102.684	14.3977	102.684	0	102.684	14.3977
102.684	14.3182	102.684	0	102.684	14.3182
102.684	14.2386	102.684	0	102.684	14.2386
102.684	14.1591	102.684	0	102.684	14.1591
102.684	14.0795	102.684	0	102.684	14.0795
102.684	14	102.684	0	102.684	14
102.684	13.9205	102.684	0	102.684	13.9205
102.684	13.8409	102.684	0	102.684	13.8409
102.684	13.7614	102.684	0	102.684	13.7614
102.684	13.6818	102.684	0	102.684	13.6818
102.684	13.6023	102.684	0	102.684	13.6023
102.811	16.8636	102.811	0	102.811	16.8636
102.811	16.625	102.811	0	102.811	16.625
102.811	16.5455	102.811	0	102.811	16.5455
102.811	16.4659	102.811	0	102.811	16.4659
102.811	16.3864	102.811	0	102.811	16.3864
102.811	16.3068	102.811	0	102.811	16.3068
102.811	16.2273	102.811	0	102.811	16.2273
102.811	16.1477	102.811	0	102.811	16.1477
102.811	15.75	102.811	0	102.811	15.75
102.811	15.6705	102.811	0	102.811	15.6705
102.811	15.5909	102.811	0	102.811	15.5909
102.811	15.5114	102.811	0	102.811	15.5114
102.811	15.4318	102.811	0	102.811	15.4318
102.811	15.3523	102.811	0	102.811	15.3523
102.811	15.2727	102.811	0	102.811	15.2727
102.811	15.1932	102.811	0	102.811	15.1932
102.811	15.1136	102.811	0	102.811	15.1136
102.811	15.0341	102.811	0	102.811	15.0341
102.811	14.9545	102.811	0	102.811	14.9545
102.811	14.875	102.811	0	102.811	14.875
102.811	14.7955	102.811	0	102.811	14.7955
102.811	14.7159	102.811	0	102.811	14.7159
102.811	14.6364	102.811	0	102.811	14.6364
102.811	14.5568	102.811	0	102.811	14.5568
102.811	14.4773	102.811	0	102.811	14.4773
102.811	14.3977	102.811	0	102.811	14.3977
102.811	14.3182	102.811	0	102.811	14.3182
102.811	14.2386	102.811	0	102.811	14.2386
102.811	14.1591	102.811	0	102.811	14.1591
102.811	14.0795	102.811	0	102.811	14.0795
102.811	14	102.811	0	102.811	14
102.811	13.9205	102.811	0	102.811	13.9205
102.811	13.8409	102.811	0	102.811	13.8409
102.811	13.7614	102.811	0	102.811	13.7614
102.811	13.6818	102.811	0	102.811	13.6818
102.811	13.6023	102.811	0	102.811	13.6023
102.811	13.5227	102.811	0	102.811	13.5227
102.811	13.4432	102.811	0	102.811	13.4432
102.811	13.3636	102.811	0	102.811	13.3636
102.811	13.2841	102.811	0	102.811	13.2841
102.811	13.2045	102.811	0	102.811	13.2045
102.811	13.125	102.811	0	102.811	13.125
102.811	13.0455	102.811	0	102.811	13.0455
102.811	12.9659	102.811	0	102.811	12.9659
102.811	12.8864	102.811	0	102.811	12.8864
102.811	12.8068	102.811	0	102.811	12.8068
102.811	12.7273	102.811	0	102.811	12.7273
102.811	12.6477	102.811	0	102.811	12.6477
102.811	12.5682	102.811	0	102.811	12.5682
102.811	12.4886	102.811	0	102.811	12.4886
102.811	12.4091	102.811	0	102.811	12.4091
102.811	12.3295	102.811	0	102.811	12.3295
102.811	12.25	102.811	0	102.811	12.25
102.811	12.1705	102.811	0	102.811	12.1705
102.811	12.0909	102.811	0	102.811	12.0909
102.811	12.0114	102.811	0	102.811	12.0114
102.811	11.9318	102.811	0	102.811	11.9318
102.811	11.8523	102.811	0	102.811	11.8523
102.811	11.7727	102.811	0	102.811	11.7727
102.811	11.6932	102.811	0	102.811	11.6932
102.811	11.6136	102.811	0	102.811	11.6136
102.811	11.5341	102.811	0	102.811	11.5341
102.811	11.4545	102.811	0	102.811	11.4545
102.811	11.375	102.811	0	102.811	11.375
102.811	11.2955	102.811	0	102.811	11.2955
102.811	11.2159	102.811	0	102.811	11.2159
102.811	11.1364	102.811	0	102.811	11.1364
102.811	11.0568	102.811	0	102.811	11.0568
102.811	10.9773	102.811	0	102.811	10.9773
102.811	10.8977	102.811	0	102.811	10.8977
102.811	10.8182	102.811	0	102.811	10.8182
102.811	10.7386	102.811	0	102.811	10.7386
102.811	10.6591	102.811	0	102.811	10.6591
102.811	10.5795	102.811	0	102.811	10.5795
102.811	10.5	102.811	0	102.811	10.5
102.811	10.4205	102.811	0	102.811	10.4205
102.811	10.3409	102.811	0	102.811	10.3409
102.811	10.2614	102.811	0	102.811	10.2614
102.811	10.1818	102.811	0	102.811	10.1818
102.811	10.1023	102.811	0	102.811	10.1023
102.811	10.0227	102.811	0	102.811	10.0227
102.811	9.94318	102.811	0	102.811	9.94318
102.811	9.86364	102.811	0	102.811	9.86364
102.811	9.78409	102.811	0	102.811	9.78409
102.811	9.70455	102.811	0	102.811	9.70455
102.811	9.625	102.811	0	102.811	9.625
102.811	9.54545	102.811	0	102.811	9.54545
102.811	9.46591	102.811	0	102.811	9.46591
102.938	9.94318	102.938	0	102.938	9.94318
102.938	9.86364	102.938	0	102.938	9.86364
102.938	9.78409	102.938	0	102.938	9.78409
102.938	9.70455	102.938	0	102.938	9.70455
102.938	9.625	102.938	0	102.938	9.625
102.938	9.54545	102.938	0	102.938	9.54545
102.938	9.46591	102.938	0	102.938	9.46591
102.938	9.38636	102.938	0	102.938	9.38636
102.938	9.30682	102.938	0	102.938	9.30682
102.938	9.22727	102.938	0	102.938	9.22727
102.938	9.14773	102.938	0	102.938	9.14773
102.938	9.06818	102.938	0	102.938	9.06818
102.938	8.98864	102.938	0	102.938	8.98864
102.938	8.90909	102.938	0	102.938	8.90909
102.938	8.82955	102.938	0	102.938	8.82955
102.938	8.75	102.938	0	102.938	8.75
102.938	8.67045	102.938	0	102.938	8.67045
102.938	8.59091	102.938	0	102.938	8.59091
102.938	8.51136	102.938	0	102.938	8.51136
102.938	8.43182	102.938	0	102.938	8.43182
102.938	8.35227	102.938	0	102.938	8.35227
102.938	8.27273	102.938	0	102.938	8.27273
102.938	8.19318	102.938	0	102.938	8.19318
102.938	8.11364	102.938	0	102.938	8.11364
102.938	8.03409	102.938	0	102.938	8.03409
102.938	7.95455	102.938	0	102.938	7.95455
102.938	7.875	102.938	0	102.938	7.875
102.938	7.79545	102.938	0	102.938	7.79545
102.938	7.71591	102.938	0	102.938	7.71591
102.938	7.63636	102.938	0	102.938	7.63636
102.938	7.55682	102.938	0	102.938	7.55682
102.938	7.47727	102.938	0	102.938	7.47727
102.938	7.39773	102.938	0	102.938	7.39773
102.938	7.31818	102.938	0	102.938	7.31818
102.938	7.23864	102.938	0	102.938	7.23864
102.938	7.15909	102.938	0	102.938	7.15909
102.938	7.07955	102.938	0	102.938	7.07955
102.938	7	102.938	0	102.938	7
102.938	6.92045	102.938	0	102.938	6.92045
102.938	6.84091	102.938	0	102.938	6.84091
102.938	6.76136	102.938	0	102.938	6.76136
102.938	6.68182	102.938	0	102.938	6.68182
102.938	6.60227	102.938	0	102.938	6.60227
102.938	6.52273	102.938	0	102.938	6.52273
102.938	6.44318	102.938	0	102.938	6.44318
102.938	6.36364	102.938	0	102.938	6.36364
102.938	6.28409	102.938	0	102.938	6.28409
103.065	8.67045	103.065	0	103.065	8.67045
103.065	8.51136	103.065	0	103.065	8.51136
103.065	8.43182	103.065	0	103.065	8.43182
103.065	8.35227	103.065	0	103.065	8.35227
103.065	7.71591	103.065	0	103.065	7.71591
103.065	7.55682	103.065	0	103.065	7.55682
103.065	7.47727	103.065	0	103.065	7.47727
103.065	7.23864	103.065	0	103.065	7.23864
103.065	7.15909	103.065	0	103.065	7.15909
103.065	7.07955	103.065	0	103.065	7.07955
103.065	7	103.065	0	103.065	7
103.065	6.92045	103.065	0	103.065	6.92045
103.065	6.84091	103.065	0	103.065	6.84091
103.065	6.76136	103.065	0	103.065	6.76136
103.065	6.68182	103.065	0	103.065	6.68182
103.065	6.60227	103.065	0	103.065	6.60227
103.065	6.52273	103.065	0	103.065	6.52273
103.065	6.44318	103.065	0	103.065	6.44318
103.065	6.36364	103.065	0	103.065	6.36364
103.065	6.28409	103.065	0	103.065	6.28409
103.065	6.20455	103.065	0	103.065	6.20455
103.065	6.125	103.065	0	103.065	6.125
103.065	6.04545	103.065	0	103.065	6.04545
103.065	5.96591	103.065	0	103.065	5.96591
103.065	5.88636	103.065	0	103.065	5.88636
103.065	5.80682	103.065	0	103.065	5.80682
103.065	5.72727	103.065	0	103.065	5.72727
103.065	5.64773	103.065	0	103.065	5.64773
103.065	5.56818	103.065	0	103.065	5.56818
103.065	5.48864	103.065	0	103.065	5.48864
103.065	5.40909	103.065	0	103.065	5.40909
103.065	5.32955	103.065	0	103.065	5.32955
103.065	5.25	103.065	0	103.065	5.25
[truncated: 5,618 more rows]
